# Supplementary material for: Exploring Hydrogenotrophic Methanogenesis: a Genome Scale Metabolic Reconstruction of Methanococcus maripaludis
Source: J Bacteriol. 2016 Nov 18;198(24):3379–90. doi: 10.1128/JB.00571-16 (PMC5116941; doi:10.1128/JB.00571-16)
Supplement: Supplemental material [file JB.00571-16_zjb999094267sd2.xlsx]

## Sheet: Reactions
ID	Name	KEGG ID	Formula	EC Number(s)	GPR Rules	Subsystem	Lower Bound	Upper Bound	Free Energy (kJ/mmol)	Likelihood Score	Origin Tag	Reference(s)	Literature Type
rxn02483[c0]	4-Carboxymuconolactone carboxy-lyase c0	R03470	H[c0] + 4-Carboxymuconolactone[c0] -> 3-oxoadipate-enol-lactone[c0] + CO2[c0]	|4.1.1.44|	(mmp0807 or mmp0486)	Protocatechuate branch of beta-ketoadipate pathway	0	1000	0	0.88062	KBase
rxn00802[c0]	N-L-Argininosuccinate arginie-lyase c0	R01086	L-Argininosuccinate[c0] <=> Fumarate[c0] + L-Arginine[c0]	4.3.2.1	mmp0013	Arginine Biosynthesis	-1000	1000	0	0.9853	KBase
rxn03638[c0]	Acetyl-CoA D-glucosamine-1-phosphate N-acetyltransferase c0	R05332	D-Glucosamine1-phosphate[c0] + Acetyl-CoA[c0] -> H[c0] + N-Acetyl-D-glucosamine1-phosphate[c0] + CoA[c0]	2.3.1.157|2.3.1.4	(mmp1076 and mmp1076)	Peptidoglycan Biosynthesis	0	1000	0	0.48895	KBase	32	Direct
rxn06078[c0]	O-Acetyl-L-homoserine acetate-lyase adding methanethiol c0	R02026	O-Acetyl-L-homoserine[c0] + H2S2O3[c0] + trdrd[c0] -> trdox[c0] + Homocysteine[c0] + Sulfite[c0] + Acetate[c0]	|2.5.1.49|	mmp0012	Methionine Biosynthesis	0	1000	0	0.50441	KBase
rxn12636[c0]	aminopeptidase c0		H[c0] + H2O[c0] + met-L-ala-L[c0] <=> L-Methionine[c0] + L-Alanine[c0]		(mmp1204 or mmp1444)	Protein Degradation	-1000	1000	0	0.96997	KBase
rxn12644[c0]	aminopeptidase c0		H2O[c0] + ala-L-Thr-L[c0] <=> L-Alanine[c0] + L-Threonine[c0]		(mmp1204 or mmp1444)	Protein Degradation	-1000	1000	0	0.96997	KBase
rxn03492[c0]	precorrin-6Y NADP oxidoreductase c0	R05150	NADP[c0] + Precorrin_6B[c0] <=> H[c0] + Precorrin_6A[c0] + NADPH[c0]	|1.3.1.54|	mmp0599	Coenzyme B12 Biosynthesis	-1000	1000	0	0.9489	KBase
rxn05616[c0]	magnesium transport in/out via permease no H c0		Mg[c0] <=> Mg[e0]	|TC-1.A.35|1.A.35|	(mmp0711 or mmp1108)	Transport	-1000	1000	0	0.97285	KBase	2	TransportDB
rxn02212[c0]	2-Dehydro-3-deoxy-D-arabino-heptonate 7-phosphate phosphate-lyase c0	R03083	DAHP[c0] -> H[c0] + 5-Dehydroquinate[c0] + Phosphate[c0]	|4.2.3.4|4.6.1.3|	mmp0006	Chorismate Synthesis	0	1000	0	0.97879	KBase
rxn03419[c0]	Formamidopyrimidine nucleoside triphosphate 7 8-8 9-dihydrolase c0	R05046	H2O[c0] + Formamidopyrimidine_nucleoside_triphosphate[c0] <=> H[c0] + 2_5-Diaminopyrimidine_nucleoside_triphosphate[c0] + Formate[c0]	|3.5.4.16|	mmp0034	Folate Biosynthesis	-1000	1000	0	0.97092	KBase
rxn03052[c0]	5-Methyltetrahydropteroyltri-L-glutamate L-homocysteine c0	R04405	Homocysteine[c0] + 5-Methyltetrahydropteroyltri-L-glutamate[c0] <=> L-Methionine[c0] + Tetrahydropteroyltri-L-glutamate[c0]	|2.1.1.14|	mmp0401	Methionine Biosynthesis	-1000	1000	0	0.94502	KBase
rxn00248[c0]	S-malate NAD oxidoreductase c0	R00342	H[c0] + Oxaloacetate[c0] + NADH[c0] <=> L-Malate[c0] + NAD[c0]	1.1.1.37	mmp0645	Glyoxylate Bypass	-1000	0	0	0.8752	KBase
rxn01302[c0]	L-Homoserine NADP oxidoreductase c0	R01775	H[c0] + NADPH[c0] + L-Aspartate4-semialdehyde[c0] <=> NADP[c0] + L-Homoserine[c0]	1.1.1.3	mmp1702	Methionine Biosynthesis	-1000	0	0	0.98208	KBase	4	Homology
rxn00048[c0]	6 7-Dimethyl-8-1-D-ribityllumazine 6 7-dimethyl-8-1-D-ribityl c0	R00066	2 6-7-Dimethyl-8-1-D-ribityllumazine[c0] -> 4-1-D-Ribitylamino-5-aminouracil[c0] + Riboflavin[c0]	2.5.1.9	mmp0180	Riboflavin, FMN, and FAD Metabolism	0	1000	0	0.94926	KBase
rxn05229[c0]	NCAIR synthetase and NCAIR mutase c0		ATP[c0] + AIR[c0] + H2CO3[c0] -> H[c0] + Phosphate[c0] + 5'-Phosphoribosyl-4-carboxy-5-aminoimidazole[c0] + ADP[c0]		(mmp0282)	De Novo Purine Biosynthesis	0	1000	0	0.00333	KBase	1	Direct
rxn12637[c0]	aminopeptidase c0		H2O[c0] + gly-asp-L[c0] <=> L-Aspartate[c0] + Glycine[c0]		(mmp1204 or mmp1444)	Protein Degradation	-1000	1000	0	0.96997	KBase
rxn00321[c0]	L-Lysine 2 3-aminomutase c0	R00461	L-Lysine[c0] <=> L-beta-Lysine[c0]	|5.4.3.2|	mmp0861	Lysine Degradation	-1000	1000	0	0.99311	KBase
rxn07586[c0]	rxn07586 c0	R07772	H2O[c0] + Cobalt-precorrin_5[c0] <=> H[c0] + Cobalt-precorrin_5B[c0] + Acetaldehyde[c0]		mmp1591	Coenzyme B12 Biosynthesis	-1000	1000	0	0.94767	KBase
rxn00902[c0]	3-Carboxy-3-hydroxy-4-methylpentanoate 3-methyl-2-oxobutanoate-lyase c0	R01213	Acetyl-CoA[c0] + H2O[c0] + 3-Methyl-2-oxobutanoate[c0] -> H[c0] + CoA[c0] + 2-Isopropylmalate[c0]	2.3.3.13|4.1.3.12	mmp1063	Branched Chain Amino Acid Biosynthesis	0	1000	0	0.90003	KBase	60	Direct
rxn00952[c0]	O-Acetyl-L-homoserine acetate-lyase adding methanethiol c0	R01287	O-Acetyl-L-homoserine[c0] + H2S[c0] -> H[c0] + Homocysteine[c0] + Acetate[c0]	|2.5.1.49|4.2.99.8|4.2.99.10|	mmp0012	Methionine Biosynthesis	0	1000	0	0.50441	KBase
rxn10230[c0]	anteisopentadecanoyl-CDPdiacylglycerol-serine O-phosphatidyltransferase c0		L-Serine[c0] + CDP-1_2-dianteisopentadecanoylglycerol[c0] -> H[c0] + Dianteisopentadecanoylphosphatidylserine[c0] + CMP[c0]	|2.7.8.8|	mmp1171	Glycerolipid and Glycerophospholipid Metabolism (Bacteria)	0	1000	0	0.98565	KBase
rxn02056[c0]	S-Adenosyl-L-methionine uroporphyrin-III C-methyltransferase c0	R02864	2 H[c0] + Siroheme[c0] <=> Sirohydrochlorin[c0] + Fe2[c0]	|4.99.1.4|	mmp0089	Heme and Siroheme Biosynthesis	-1000	1000	0	0.80225	KBase
rxn00459[c0]	2-Phospho-D-glycerate hydro-lyase c0	R00658	2-Phospho-D-glycerate[c0] <=> H2O[c0] + Phosphoenolpyruvate[c0]	4.2.1.11	mmp0396	Glycolysis and Gluconeogenesis	-1000	1000	0	0.99813	KBase
rxn10225[c0]	isohexadecanoyl-phosphatidate cytidylyltransferase c0		1_2-diisohexadecanoyl-sn-glycerol_3-phosphate[c0] + CTP[c0] <=> CDP-1_2-diisohexadecanoylglycerol[c0] + PPi[c0]	|2.7.7.41|	mmp1698	Glycerolipid and Glycerophospholipid Metabolism (Bacteria)	-1000	1000	0	0.15173	KBase
rxn08311[c0]	CDP-diacylglycerol synthetase n-C18 0 c0		CTP[c0] + 1_2-dioctadecanoyl-sn-glycerol_3-phosphate[c0] <=> PPi[c0] + CDP-1_2-dioctadecanoylglycerol[c0]	|2.7.7.41|	mmp1698	Glycerolipid and Glycerophospholipid Metabolism (Bacteria)	-1000	1000	0	0.15173	KBase
rxn01101[c0]	3-Phospho-D-glycerate NAD 2-oxidoreductase c0	R01513	NAD[c0] + 3-Phosphoglycerate[c0] <=> H[c0] + NADH[c0] + 3-Phosphonooxypyruvate[c0]	1.1.1.95	(mmp1588 or mmp0870)	Serine Biosynthesis	-1000	1000	0	0.98582	KBase
rxn00302[c0]	GTP 7 8-8 9-dihydrolase c0	R00428	H2O[c0] + GTP[c0] -> Formamidopyrimidine_nucleoside_triphosphate[c0]	|3.5.4.16|	mmp0034	Folate Biosynthesis	0	1000	0	0.97092	KBase
rxn05145[c0]	Orthophosphate-ABC transport c0		H2O[c0] + ATP[c0] + Phosphate[e0] <=> H[c0] + 2 Phosphate[c0] + ADP[c0]	|TC-3.A.1.7|3.A.1.7|	(mmp1098 and (mmp0345 or mmp1095) and mmp1097 and mmp1096 and mmp1099)	Transport	0	1000	0	0.97637	KBase	1,2	Direct
rxn02988[c0]	quinolinate synthase c0	R04292	Iminoaspartate[c0] + Glycerone-phosphate[c0] -> H[c0] + 2 H2O[c0] + Phosphate[c0] + Quinolinate[c0]		mmp1242	NAD/NADP Cofactor Biosynthesis	0	1000	0	0.9893	KBase
rxn07307[c0]	2R-O-phospho-3-sulfolactate sulfo-lyase c0	R07476	Sulfite[c0] + Phosphoenolpyruvate[c0] -> 2R-Phosphosulfolactate[c0]	|4.4.1.19|	mmp0273	Coenzyme M Biosynthesis	0	1000	0	0.67663	KBase	11	Homology
rxn02937[c0]	2-Formamido-N1-5-phosphoribosylacetamidine cyclo-ligase c0	R04208	ATP[c0] + 5'-Phosphoribosylformylglycinamidine[c0] <=> H[c0] + Phosphate[c0] + ADP[c0] + AIR[c0]	6.3.3.1	mmp1254 or mmp0882	De Novo Purine Biosynthesis	-1000	1000	0	0.98495	KBase
rxn00558[c0]	D-Glucose-6-phosphate ketol-isomerase c0	R02740	D-glucose-6-phosphate[c0] <=> D-fructose-6-phosphate[c0]	5.3.1.9	mmp1295	Glycolysis and Gluconeogenesis	-1000	1000	0	0.9821	KBase	9	Homology
rxn01406[c0]	S-Adenosylmethioninamine putrescine 3-aminopropyltransferase c0	R01920	Putrescine[c0] + S-Adenosylmethioninamine[c0] -> H[c0] + 5-Methylthioadenosine[c0] + Spermidine[c0]	2.5.1.16	mmp1584	Polyamine Metabolism	0	1000	0	0.98966	KBase
rxn00187[c0]	L-Glutamate ammonia ligase ADP-forming c0	R00253	ATP[c0] + NH3[c0] + L-Glutamate[c0] -> H[c0] + Phosphate[c0] + ADP[c0] + L-Glutamine[c0]	6.3.1.2	mmp1206	Glutamine/Glutamate/Aspartate/Asparagine Biosynthesis	0	1000	0	0.99374	KBase	1,52	Direct
rxn01200[c0]	Sedoheptulose-7-phosphate D-glyceraldehyde-3-phosphate c0	R01641	Sedoheptulose7-phosphate[c0] + Glyceraldehyde3-phosphate[c0] <=> D-Xylulose5-phosphate[c0] + ribose-5-phosphate[c0]	2.2.1.1	(mmp1113 or mmp1115)	Pentose Phosphate Pathway	-1000	1000	0	0.99527	KBase
rxn05232[c0]	Ribonucleotide reductase ATP c0	R02014	trdrd[c0] + ATP[c0] -> trdox[c0] + H2O[c0] + dATP[c0]	1.17.4.2	mmp0227	Ribonucleotide Reduction	0	1000	0	0.98946	KBase	1	Direct
rxn00835[c0]	ATP inosine 5'-phosphotransferase c0	R01131	ATP[c0] + Inosine[c0] <=> ADP[c0] + IMP[c0]	2.7.1.73	mmp0418	Purine Conversions	-1000	1000	0	0.20243	KBase	68	Homology
rxn12844[c0]	Gly-Cys aminopeptidase c0		H2O[c0] + Gly-Cys[c0] <=> Glycine[c0] + L-Cysteine[c0]	|3.4.11.2|	(mmp1204 or mmp1444)	Protein Degradation	-1000	1000	0	0.96997	KBase
rxn01678[c0]	ATP nucleoside-diphosphate phosphatransferase c0	R02331	ATP[c0] + dUDP[c0] <=> ADP[c0] + dUTP[c0]	2.7.4.6	mmp0283	Purine Conversions	-1000	1000	0	0.98101	KBase
rxn09208[c0]	Phosphatidylserine syntase n-C16 0 c0		L-Serine[c0] + CDP-1_2-dihexadecanoylglycerol[c0] -> H[c0] + CMP[c0] + phosphatidylserine_dihexadecanoyl[c0]	|2.7.8.8|	mmp1171	Glycerolipid and Glycerophospholipid Metabolism (Bacteria)	0	1000	0	0.98565	KBase
rxn10060[c0]	NAD kinase dTTP c0		NAD[c0] + TTP[c0] <=> NADP[c0] + dTDP[c0]	|2.7.1.23|	mmp1489	NAD/NADP Cofactor Biosynthesis	-1000	1000	0	0.98373	KBase
rxn00100[c0]	ATP dephospho-CoA 3'-phosphotransferase c0	R00130	ATP[c0] + Dephospho-CoA[c0] -> CoA[c0] + ADP[c0]	2.7.1.24	(mmp1071 or mmp1282)	Coenzyme A Biosynthesis	0	1000	0	0.90055	KBase
rxn01018[c0]	Carbamoyl-phosphate L-aspartate carbamoyltransferase c0	R01397	L-Aspartate[c0] + Carbamoylphosphate[c0] -> 2 H[c0] + Phosphate[c0] + N-Carbamoyl-L-aspartate[c0]	2.1.3.2	(mmp1104 or mmp1659)	De Novo Pyrimidine Synthesis	0	1000	0	0.99141	KBase
rxn00806[c0]	L-Leucine 2-oxoglutarate aminotransferase c0	R01090	2-Oxoglutarate[c0] + L-Leucine[c0] <=> L-Glutamate[c0] + 4MOP[c0]	2.6.1.42|2.6.1.6|2.6.1.67	mmp0132	Branched Chain Amino Acid Biosynthesis	-1000	1000	0	0.99416	KBase
rxn02834[c0]	Phosphoribosyl-ATP pyrophosphohydrolase c0	R04035	H2O[c0] + Phosphoribosyl-ATP[c0] -> PPi[c0] + Phosphoribosyl-AMP[c0]	3.6.1.31	(mmp0280 and mmp0051)	Histidine Biosynthesis	0	1000	0	0.95873	KBase
rxn02341[c0]	N-R-4'-Phosphopantothenoyl-L-cysteine carboxy-lyase c0	R03269	H[c0] + R-4'-Phosphopantothenoyl-L-cysteine[c0] -> CO2[c0] + Phosphopantetheine[c0]	4.1.1.36	((mmp0204 or mmp1606) and (mmp0204 or mmp1606))	Coenzyme A Biosynthesis	0	1000	0	0.97835	KBase
rxn03175[c0]	N-5'-Phospho-D-ribosylformimino-5-amino-1- c0	R04640	phosphoribosylformiminoaicar-phosphate[c0] <=> phosphoribulosylformimino-AICAR-phosphate[c0]	5.3.1.16	mmp0417	Histidine Biosynthesis	-1000	1000	0	0.99177	KBase
rxn00786[c0]	D-Fructose-1 6-bisphosphate D-glyceraldehyde-3-phosphate-lyase c0	R01068	D-fructose-1_6-bisphosphate[c0] <=> Glycerone-phosphate[c0] + Glyceraldehyde3-phosphate[c0]	4.1.2.13	mmp0293	Glycolysis and Gluconeogenesis	-1000	1000	0	0.87243	KBase	9	Homology
rxn01637[c0]	N2-Acetyl-L-ornithine 2-oxoglutarate aminotransferase c0	R02283	2-Oxoglutarate[c0] + N-Acetylornithine[c0] <=> L-Glutamate[c0] + 2-Acetamido-5-oxopentanoate[c0]	2.6.1.11	mmp1101	Arginine Biosynthesis	-1000	1000	0	0.94924	KBase
rxn12640[c0]	aminopeptidase c0		H2O[c0] + ala-L-glu-L[c0] <=> L-Alanine[c0] + L-Glutamate[c0]		(mmp1204 or mmp1444)	Protein Degradation	-1000	1000	0	0.96997	KBase
rxn05596[c0]	potassium transport out via proton antiport c0		H[e0] + K[c0] <=> H[c0] + K[e0]	|TC-2.A.37|2.A.37|	mmp0027 or mmp0484 or mmp1430 or mmp1599	Transport	-1000	1000	0	0.95817	KBase	2	TransportDB
rxn02569[c0]	ATP selenide water phosphotransferase c0	R03595	H2O[c0] + ATP[c0] + Selenide[c0] <=> 2 H[c0] + Phosphate[c0] + AMP[c0] + Selenophosphate[c0]	2.7.9.3	mmp0904	Selenocysteine Metabolism	-1000	1000	0	0.96793	KBase	1,63	Direct
rxn00710[c0]	Orotidine-5'-phosphate carboxy-lyase c0	R00965	H[c0] + Orotidylic_acid[c0] -> CO2[c0] + UMP[c0]	4.1.1.23	mmp0602	De Novo Pyrimidine Synthesis	0	1000	0	0.93781	KBase
rxn02775[c0]	S-Adenosyl-L-methionine precorrin-4 C20-methyltransferase c0	R03948	H[c0] + Precorrin_2[c0] + S-Adenosyl-L-methionine[c0] <=> S-Adenosyl-homocysteine[c0] + Precorrin_3A[c0]	|2.1.1.130|	mmp0319	Coenzyme B12 Biosynthesis	-1000	1000	0	0.96483	KBase
rxn07589[c0]	rxn07589 c0	R07775	S-Adenosyl-L-methionine[c0] + Cobalt-precorrin_7[c0] <=> CO2[c0] + S-Adenosyl-homocysteine[c0] + Cobalt-precorrin_8[c0]		mmp1221	Coenzyme B12 Biosynthesis	-1000	1000	0	0.88424	KBase
rxn00717[c0]	Cytosine aminohydrolase c0	R00974	H[c0] + H2O[c0] + Cytosine[c0] -> NH3[c0] + Uracil[c0]	3.5.4.1	mmp0869	Creatine and Creatinine Degradation	0	1000	0	0.77609	KBase
rxn10308[c0]	myristoyl-lipoteichoic acid synthesis n=24 linked N-acetylglucosamine substituted c0		Myristoyllipoteichoic_acid_n=24__linked__unsubstituted[c0] + 24 UDP-N-acetylglucosamine[c0] <=> 24 UDP[c0] + Myristoyllipoteichoic_acid_n=24__linked__N-acetyl-D-glucosamine[c0]	|2.7.8.-|	mmp1423	Teichoic and Lipoteichoic Acids Biosynthesis	-1000	1000	0	0.39392	KBase
rxn05249[c0]	FACOAL150ISO c0		H[c0] + CoA[c0] + ATP[c0] + fa3[c0] -> PPi[c0] + AMP[c0] + fa3coa[c0]	|6.2.1.3|	mmp0566	Unsaturated Fatty Acid Biosynthesis; Biotin Biosynthesis	0	1000	0	0.51238	KBase
rxn02897[c0]	Nicotinate-nucleotide dimethylbenzimidazole c0	R04148	Dimethylbenzimidazole[c0] + Nicotinate_ribonucleotide[c0] <=> H[c0] + Niacin[c0] + alpha-Ribazole_5'-phosphate[c0]	|2.4.2.21|	mmp0338	Coenzyme B12 Biosynthesis	-1000	1000	0	0.95937	KBase
rxn03409[c0]	Undecaprenyl-diphospho-N-acetylmuramoyl-N-acetylglucosamine- c0		ATP[c0] + NH3[c0] + Undecaprenyl-diphospho-N-acetylmuramoyl-N-acetylglucosamine-L-ala-D-glu-meso-2-6-diaminopimeloyl-D-ala-D-ala[c0] -> H[c0] + Phosphate[c0] + ADP[c0] + Undecaprenyl-diphospho-N-acetylmuramoyl-N-acetylglucosamine-L-alanyl-D-glutaminyl-meso-2_6-diaminopimeloyl-D-alanyl-D-alanine[c0]	|6.3.1.2|	mmp1206	Peptidoglycan Biosynthesis	0	1000	0	0.99374	KBase
rxn01301[c0]	L-Homoserine NAD oxidoreductase c0	R01773	H[c0] + NADH[c0] + L-Aspartate4-semialdehyde[c0] <=> NAD[c0] + L-Homoserine[c0]	|1.1.1.3|	mmp1702	Methionine Biosynthesis	-1000	0	0	0.98208	KBase	4	Homology
rxn07191[c0]	D-glyceraldehyde-3-phosphate ferredoxin oxidoreductase c0	R07159	H2O[c0] + Glyceraldehyde3-phosphate[c0] + Oxidizedferredoxin[c0] <=> 3 H[c0] + 3-Phosphoglycerate[c0] + Reducedferredoxin[c0]	|1.2.7.6|	mmp0945	Glycolysis and Gluconeogenesis	0	1000	0	0.96817	KBase	42	Direct
rxn04046[c0]	S-adenosyl-L-methionine cobalt-factor-II C20-methyltransferase c0		S-Adenosyl-L-methionine[c0] + Cobalt-precorrin_2[c0] <=> H[c0] + S-Adenosyl-homocysteine[c0] + Cobalt-precorrin_3[c0]	|2.1.1.151|	mmp0319	Coenzyme B12 Biosynthesis	-1000	1000	0	0.96483	KBase
rxn13782[c0]	Protein biosynthesis c0		-> Protein_biosynthesis[c0]		(mmp1060 and mmp0326 and mmp0946 and mmp0575 and mmp0397 and mmp1592 and mmp1255 and mmp1011 and mmp1026 and mmp1474 and mmp0697 and mmp1510 and mmp0263 and mmp1614 and mmp0584 and mmp1496 and mmp0414 and mmp1616)	Ribosome LSU (Bacteria)	0	1000	0	0.00038752	Exchange
rxn03407[c0]	Undecaprenyl-diphospho-N-acetylmuramoyl-N-acetylglucosamine- c0	R05030	ATP[c0] + NH3[c0] + Undecaprenyl-diphospho-N-acetylmuramoyl-N-acetylglucosamine-L-alanyl-gamma-D-glutamyl-L-lysyl-D-alanyl-D-alanine[c0] -> H[c0] + Phosphate[c0] + ADP[c0] + Undecaprenyl-diphospho-N-acetylmuramoyl-N-acetylglucosamine-L-alanyl-D-isoglutaminyl-L-lysyl-D-alanyl-D-alanine[c0]	|6.3.1.2|	mmp1206	Peptidoglycan Biosynthesis	0	1000	0	0.99374	KBase
rxn01682[c0]	1S 2R-1-C-indol-3-ylglycerol 3-phosphate c0	R02340	Indoleglycerol_phosphate[c0] <=> Glyceraldehyde3-phosphate[c0] + indol[c0]	4.1.2.8|4.2.1.20	(mmp1002 and mmp1003)	Tryptophan Synthesis	-1000	1000	0	0.98441	KBase
rxn02474[c0]	5-amino-6-5-phosphoribitylaminouracil NADP 1'-oxidoreductase c0	R03458	NADP[c0] + 5-Amino-6-5-phosphoribitylaminouracil[c0] <=> H[c0] + NADPH[c0] + 5-Amino-6-5-phosphoribosylaminouracil[c0]	1.1.1.193	mmp1348	Riboflavin, FMN, and FAD Metabolism	-1000	1000	0	0.94073	KBase
rxn10311[c0]	anteisoheptadecanoyl-lipoteichoic acid synthesis n=24 linked N-acetylglucosamine substituted c0		24 UDP-N-acetylglucosamine[c0] + Anteisoheptadecanoyllipoteichoic_acid_n=24__linked__unsubstituted[c0] <=> 24 UDP[c0] + Anteisoheptadecanoyllipoteichoic_acid_n=24__linked__N-acetyl-D-glucosamine[c0]	|2.7.8.-|	mmp1423	Teichoic and Lipoteichoic Acids Biosynthesis	-1000	1000	0	0.39392	KBase
rxn01486[c0]	trans trans-Farnesyl-diphosphate isopentenyl-diphosphate c0	R02061	Isopentenyldiphosphate[c0] + Farnesyldiphosphate[c0] -> PPi[c0] + Geranylgeranyl_diphosphate[c0]	|2.5.1.29|	mmp0045	Archaeal Lipids	0	1000	0	0.45251	KBase	73	Homology
rxn00898[c0]	2 3-Dihydroxy-3-methylbutanoate hydro-lyase c0	R01209	2_3-Dihydroxy-isovalerate[c0] -> H2O[c0] + 3-Methyl-2-oxobutanoate[c0]	4.2.1.9	mmp0318	Branched Chain Amino Acid Biosynthesis	0	1000	0	0.99544	KBase
rxn01069[c0]	O-Phospho-L-homoserine phospho-lyase adding water c0	R01466	H2O[c0] + O-Phospho-L-homoserine[c0] -> H[c0] + L-Threonine[c0] + Phosphate[c0]	4.2.3.1|4.2.99.2	mmp0135	Threonine and Homoserine Biosynthesis	0	1000	0	0.98565	KBase	4	Homology
rxn02113[c0]	2-Acetolactate carboxy-lyase c0	R02947	H[c0] + ALCTT[c0] -> CO2[c0] + ACTN[c0]	|4.1.1.5|	mmp0613	Acetoin, Butanediol Metabolism	0	1000	0	0.96586	KBase
rxn00117[c0]	ATP nucleoside-diphosphate phosphatransferase c0	R00156	ATP[c0] + UDP[c0] <=> ADP[c0] + UTP[c0]	2.7.4.6	mmp0283	Purine Conversions; Pyrimidine Conversions	-1000	1000	0	0.98101	KBase
rxn00555[c0]	L-Glutamine D-fructose-6-phosphate aminotransferase hexose c0	R00768	D-fructose-6-phosphate[c0] + L-Glutamine[c0] <=> L-Glutamate[c0] + D-Glucosamine_phosphate[c0]	2.6.1.16	mmp1680	Formaldehyde Assimilation: Ribulose Monophosphate Pathway	-1000	1000	0	0.99786	KBase	32	Direct
rxn00260[c0]	L-Aspartate 2-oxoglutarate aminotransferase c0	R00355	L-Aspartate[c0] + 2-Oxoglutarate[c0] <=> Oxaloacetate[c0] + L-Glutamate[c0]	2.6.1.1	(mmp1396 or mmp1216 or mmp1072 or mmp0391 or mmp1527)	Amino Acid Biosynthesis	-1000	1000	0	0.70583	KBase	1,61	Direct
rxn02484[c0]	ATP 4-amino-5-hydroxymethyl-2-methylpyrimidine 5-phosphotransferase c0	R03471	ATP[c0] + Toxopyrimidine[c0] <=> ADP[c0] + 4-Amino-5-phosphomethyl-2-methylpyrimidine[c0]	2.7.1.49	mmp1639	Thiamin Biosynthesis	-1000	1000	0	0.93366	KBase
rxn00527[c0]	L-Tyrosine 2-oxoglutarate aminotransferase c0	R00734	2-Oxoglutarate[c0] + L-Tyrosine[c0] <=> L-Glutamate[c0] + p-hydroxyphenylpyruvate[c0]	2.6.1.1|2.6.1.1 or 2.6.1.9|2.6.1.5|2.6.1.57|2.6.1.9	(mmp0315 and mmp0316) or (mmp0713 and mmp0714)	Amino Acid Biosynthesis	-1000	1000	0	0.73289	KBase	6	Direct
rxn05171[c0]	Nitrate-ABC transport c0		H2O[c0] + ATP[c0] + Nitrate[e0] -> H[c0] + Phosphate[c0] + ADP[c0] + Nitrate[c0]		mmp1260 or mmp1197 or mmp1198	Transport	0	1000	0	0.85897	KBase	2	TransportDB
rxn04052[c0]	precorrin-8X methylmutase c0	R05814	Cobalt-precorrin_8[c0] <=> Cobyrinate[c0]	|5.4.1.2|	mmp0330	Coenzyme B12 Biosynthesis	-1000	1000	0	0.9769	KBase
rxn13783[c0]	DNA replication c0		-> DNA_replication[c0]		((mmp0402 or mmp1397) and mmp1516 and mmp0594 and mmp0956 and mmp1286 and mmp0970)	DNA-Replication	0	1000	0	0.11123	Exchange
rxn04045[c0]	sirohydrochlorin cobalt-lyase c0	R05807	Sirohydrochlorin[c0] + Co2[c0] + H2[c0] <=> Cobalt-precorrin_2[c0]	|4.99.1.3|	mmp0164	Coenzyme B12 Biosynthesis	-1000	1000	0	0.74202	KBase
rxn01974[c0]	LL-2 6-Diaminoheptanedioate 2-epimerase c0	R02735	LL-2_6-Diaminopimelate[c0] <=> meso-2_6-Diaminopimelate[c0]	5.1.1.7	mmp0917	Lysine Biosynthesis DAP Pathway	-1000	1000	0	0.97692	KBase
rxn12645[c0]	aminopeptidase c0		H2O[c0] + gly-asn-L[c0] <=> Glycine[c0] + L-Asparagine[c0]		(mmp1204 or mmp1444)	Protein Degradation	-1000	1000	0	0.96997	KBase
rxn00299[c0]	GTP 7 8-8 9-dihydrolase c0	R00424	H2O[c0] + GTP[c0] -> H[c0] + Formate[c0] + 7_8-Dihydroneopterin_3'-triphosphate[c0]	3.5.4.16	mmp0034	Folate Biosynthesis	0	1000	0	0.97092	KBase
rxn00839[c0]	ATP nucleoside-diphosphate phosphatransferase c0	R01137	ATP[c0] + dADP[c0] <=> ADP[c0] + dATP[c0]	2.7.4.6	mmp0283	Purine Conversions; Pyrimidine Conversions	-1000	1000	0	0.98101	KBase	1	Direct
rxn03020[c0]	5-Methyl-5 6 7 8-tetrahydromethanopterin 2-mercaptoethanesulfonate c0	R04347	5-Methyl-H4MPT[c0] + CoM[c0] + 2 Na[c0] <=> Methyl_CoM[c0] + H4MPT[c0] + 2 Na[e0]	|2.1.1.86|	mmp1560 and mmp1561 and mmp1562 and mmp1563 and mmp1564 and mmp1565 and mmp1566 and mmp1567	Methanogenesis	-1000	1000	0	0.94658	KBase	1	Direct
rxn00283[c0]	L-Alanine racemase c0	R00401	L-Alanine[c0] <=> D-Alanine[c0]	5.1.1.1	mmp1512	Alanine Biosynthesis	-1000	1000	0	0.99196	KBase	31	Direct
rxn01022[c0]	5'-Methylthioadenosine orthophosphate c0	R01402	H[c0] + Phosphate[c0] + 5-Methylthioadenosine[c0] <=> Adenine[c0] + methylthioribose-1-phosphate[c0]	|2.4.2.28|	mmp0185	Methionine Salvage	-1000	1000	0	0.84713	KBase
rxn10221[c0]	anteisoheptadecanoyl-phosphatidate cytidylyltransferase c0		CTP[c0] + 1_2-dianteisoheptadecanoyl-sn-glycerol_3-phosphate[c0] <=> PPi[c0] + CDP-1_2-dianteisoheptadecanoylglycerol[c0]	|2.7.7.41|	mmp1698	Glycerolipid and Glycerophospholipid Metabolism (Bacteria)	-1000	1000	0	0.15173	KBase
rxn09177[c0]	phosphopantothenate-cysteine ligase c0	R04231	CTP[c0] + L-Cysteine[c0] + 4-phosphopantothenate[c0] -> CMP[c0] + PPi[c0] + R-4'-Phosphopantothenoyl-L-cysteine[c0]	6.3.2.5	(mmp0204 or mmp1606)	Coenzyme A Biosynthesis	0	1000	0	0.9768	KBase
rxn03437[c0]	R-2 3-Dihydroxy-3-methylpentanoate hydro-lyase c0	R05070	2_3-Dihydroxy-3-methylvalerate[c0] -> H2O[c0] + 3MOP[c0]	|4.2.1.9|	mmp0318	Branched Chain Amino Acid Biosynthesis	0	1000	0	0.99544	KBase
rxn02320[c0]	5-Amino-2-oxopentanoate 2-oxoglutarate aminotransferase c0	R03243	2-Oxoglutarate[c0] + L-histidinol-phosphate[c0] <=> L-Glutamate[c0] + imidazole_acetol-phosphate[c0]	2.6.1.9	(mmp1216 and mmp1527)	Histidine Biosynthesis	-1000	1000	0	0.73289	KBase
rxn07587[c0]	rxn07587 c0	R07773	Cobalt-precorrin_5B[c0] + S-Adenosyl-L-methionine[c0] <=> H[c0] + S-Adenosyl-homocysteine[c0] + Cobalt-precorrin_6[c0]		mmp1203	Coenzyme B12 Biosynthesis	-1000	1000	0	0.98662	KBase
rxn02507[c0]	1-2-Carboxyphenylamino-1-deoxy-D-ribulose-5-phosphate c0	R03508	H[c0] + 1-2-carboxyphenylamino-1-deoxyribulose_5-phosphate[c0] -> CO2[c0] + H2O[c0] + Indoleglycerol_phosphate[c0]	4.1.1.48	mmp1008	Tryptophan Synthesis	0	1000	0	0.97169	KBase
rxn00669[c0]	Propanoate CoA ligase ADP-forming c0	R00920	CoA[c0] + ATP[c0] + Propionate[c0] <=> Phosphate[c0] + ADP[c0] + Propionyl-CoA[c0]	6.2.1.13	(mmp0148)	Protein Acetylation and Deacetylation in Bacteria	-1000	1000	0	0.048616	KBase
rxn01333[c0]	Sedoheptulose-7-phosphate D-glyceraldehyde-3-phosphate c0	R01827	Sedoheptulose7-phosphate[c0] + Glyceraldehyde3-phosphate[c0] <=> D-fructose-6-phosphate[c0] + D-Erythrose4-phosphate[c0]	2.2.1.2	mmp1308	Folate Biosynthesis; Pentose Phosphate Pathway	-1000	1000	0	0.99215	KBase
rxn00714[c0]	P1 P4-Bis5'-nucleosyl-tetraphosphate nucleotidohydrolase c0	R00969	H2O[c0] + UppppU[c0] -> UMP[c0] + UTP[c0]	|3.6.1.17|	mmp0331	Pyrimidine Conversions	0	1000	0	0.94633	KBase
rxn01434[c0]	L-Citrulline L-aspartate ligase AMP-forming c0	R01954	ATP[c0] + L-Aspartate[c0] + Citrulline[c0] <=> L-Argininosuccinate[c0] + PPi[c0] + AMP[c0]	6.3.4.5	mmp0073	Arginine Biosynthesis	-1000	1000	0	0.99306	KBase
rxn01116[c0]	D-Ribulose-5-phosphate 3-epimerase c0	R01529	D-Ribulose5-phosphate[c0] <=> D-Xylulose5-phosphate[c0]	5.1.3.1	mmp1114	Pentose Phosphate Pathway	-1000	1000	0	0.98379	KBase
rxn08308[c0]	CDP-diacylglycerol synthetase n-C14 1 c0		CTP[c0] + 1_2-ditetradec-7-enoyl-sn-glycerol_3-phosphate[c0] <=> PPi[c0] + CDP-1_2-ditetradec-7-enoylglycerol[c0]	|2.7.7.41|	mmp1698	Glycerolipid and Glycerophospholipid Metabolism (Bacteria)	-1000	1000	0	0.15173	KBase
rxn00409[c0]	ATP nucleoside-diphosphate phosphatransferase c0	R00570	ATP[c0] + CDP[c0] <=> ADP[c0] + CTP[c0]	2.7.4.6	mmp0283	Purine Conversions; Pyrimidine Conversions	-1000	1000	0	0.98101	KBase	1	Direct
rxn02213[c0]	3-Dehydroquinate hydro-lyase c0	R03084	5-Dehydroquinate[c0] -> H2O[c0] + 3-Dehydroshikimate[c0]	4.2.1.10	mmp1394	Chorismate Synthesis	0	1000	0	0.92886	KBase	6	Direct
rxn03062[c0]	3-Isopropylmalate NAD oxidoreductase c0	R04426	NAD[c0] + 3-Isopropylmalate[c0] <=> H[c0] + NADH[c0] + 2-isopropyl-3-oxosuccinate[c0]	1.1.1.85	mmp0539	Branched Chain Amino Acid Biosynthesis	-1000	1000	0	0.51651	KBase
rxn03446[c0]	O-Phospho-4-hydroxy-L-threonine phospho-lyase adding water c0	R05086	H2O[c0] + 4-Phosphonooxy-threonine[c0] -> H[c0] + Phosphate[c0] + 4-Hydroxy-L-threonine[c0]	|4.2.3.1|	mmp0135	Threonine and Homoserine Biosynthesis	0	1000	0	0.98565	KBase
rxn01519[c0]	dUTP nucleotidohydrolase c0	R02100	H2O[c0] + dUTP[c0] -> PPi[c0] + dUMP[c0]	3.6.1.19|3.6.1.23	mmp1075 or mmp1426	Folate Biosynthesis	0	1000	0	0.85571	KBase	1	Direct
rxn00029[c0]	5-Aminolevulinate hydro-lyaseadding 5-aminolevulinate and c0	R00036	2 5-Aminolevulinate[c0] -> H[c0] + 2 H2O[c0] + Porphobilinogen[c0]	4.2.1.24	mmp1258	Heme and Siroheme Biosynthesis	0	1000	0	0.99335	KBase
rxn03491[c0]	S-Adenosyl-L-methionine 1-precorrin-6Y C5 15-methyltransferase c0	R05149	Precorrin_6B[c0] + 2 S-Adenosyl-L-methionine[c0] <=> 2 H[c0] + CO2[c0] + 2 S-Adenosyl-homocysteine[c0] + Precorrin_8[c0]	|2.1.1.132|	(mmp1227 or mmp1221)	Coenzyme B12 Biosynthesis	-1000	1000	0	0.88424	KBase
rxn01964[c0]	L-Serine hydro-lyase adding indoleglycerol-phosphate c0	R02722	L-Serine[c0] + Indoleglycerol_phosphate[c0] -> H2O[c0] + Glyceraldehyde3-phosphate[c0] + L-Tryptophan[c0]	4.2.1.20	(mmp1002 and mmp1003)	Tryptophan Synthesis	0	1000	0	0.98441	KBase
rxn12510[c0]	ATP pantothenate 4'-phosphotransferase c0	R03018	ATP[c0] + PAN[c0] <=> ADP[c0] + 4-phosphopantothenate[c0]	2.7.1.33	mmp0398	Coenzyme A Biosynthesis	-1000	1000	0	0.91028	KBase
rxn09207[c0]	Phosphatidylserine syntase n-C14 1 c0		L-Serine[c0] + CDP-1_2-ditetradec-7-enoylglycerol[c0] -> H[c0] + CMP[c0] + phosphatidylserine_ditetradec-7-enoyl[c0]	|2.7.8.8|	mmp1171	Glycerolipid and Glycerophospholipid Metabolism (Bacteria)	0	1000	0	0.98565	KBase
rxn02380[c0]	beta-D-Glucose 6-phosphate ketol-isomerase c0	R03321	beta-D-Glucose_6-phosphate[c0] <=> D-fructose-6-phosphate[c0]	|5.3.1.9|	mmp1295	Glycolysis and Gluconeogenesis	-1000	1000	0	0.9821	KBase
rxn00474[c0]	L-Serine hydro-lyase adding indoleglycerol-phosphate c0	R00674	L-Serine[c0] + indol[c0] -> H2O[c0] + L-Tryptophan[c0]	4.2.1.20	(mmp1002 and mmp1003)	Tryptophan Synthesis	0	1000	0	0.98441	KBase
rxn03435[c0]	R-2 3-Dihydroxy-3-methylpentanoate NADP oxidoreductase c0	R05068	NADP[c0] + 2_3-Dihydroxy-3-methylvalerate[c0] <=> H[c0] + NADPH[c0] + R-3-Hydroxy-3-methyl-2-oxopentanoate[c0]	|1.1.1.86|	mmp0654	Coenzyme A Biosynthesis; Branched Chain Amino Acid Biosynthesis	-1000	1000	0	0.99321	KBase
rxn01673[c0]	ATP nucleoside-diphosphate phosphatransferase c0	R02326	ATP[c0] + dCDP[c0] <=> ADP[c0] + dCTP[c0]	2.7.4.6	mmp0283	Purine Conversions; Pyrimidine Conversions	-1000	1000	0	0.98101	KBase	1	Direct
rxn12845[c0]	Gly-Leu aminopeptidase c0		H2O[c0] + Gly-Leu[c0] <=> Glycine[c0] + L-Leucine[c0]	|3.4.11.2|	(mmp1204 or mmp1444)	Protein Degradation	-1000	1000	0	0.96997	KBase
rxn00085[c0]	L-Glutamate NADP oxidoreductase transaminating c0	R00114	NADP[c0] + 2 L-Glutamate[c0] <=> H[c0] + NADPH[c0] + L-Glutamine[c0] + 2-Oxoglutarate[c0]	1.4.1.13	mmp0082 and mmp0081 and mmp0080	Glutamine/Glutamate/Aspartate/Asparagine Biosynthesis	-1000	1000	0	0.018434	KBase	1	Direct
rxn00832[c0]	IMP 1 2-hydrolase decyclizing c0	R01127	H2O[c0] + IMP[c0] <=> FAICAR[c0]	3.5.4.10	(mmp1373 or mmp1310)	De Novo Purine Biosynthesis	-1000	1000	0	0.90124	KBase	1	Direct
rxn00295[c0]	UDP-N-acetyl-D-glucosamine 4-epimerase c0	R00418	UDP-N-acetylglucosamine[c0] <=> UDP-N-acetyl-D-galactosamine[c0]	|5.1.3.7|	mmp1090	N-Linked Glycosylation in Bacteria	-1000	1000	0	0.90807	KBase	83	Direct
rxn02187[c0]	2-Acetolactate methylmutase c0	R05071	ALCTT[c0] <=> 2-Oxo-3-hydroxyisovalerate[c0]	|5.4.99.3|1.1.1.86|	mmp0654	Valine, Leucine, and Isoleucine Biosynthesis	-1000	1000	0	0.99321	KBase
rxn01219[c0]	ATP CMP phosphotransferase c0	R01665	ATP[c0] + dCMP[c0] <=> ADP[c0] + dCDP[c0]	2.7.4.14	mmp0626	Pyrimidine Conversions	-1000	1000	0	0.013479	KBase
rxn03514[c0]	S-adenosyl-L-methionine precorrin-4 C11 methyltransferase c0	R05181	S-Adenosyl-L-methionine[c0] + Precorrin_4[c0] <=> H[c0] + S-Adenosyl-homocysteine[c0] + Precorrin_5[c0]	|2.1.1.133|	mmp1662	Coenzyme B12 Biosynthesis	-1000	1000	0	0.99463	KBase	2	TransportDB
rxn01270[c0]	L-Aspartate 2-oxoglutarate aminotransferase c0	R01731	Oxaloacetate[c0] + Pretyrosine[c0] <=> L-Aspartate[c0] + Prephenate[c0]	|2.6.1.57|2.6.1.78|	(mmp1072 or mmp1527)	Phenylalanine and Tyrosine Branches from Chorismate	-1000	1000	0	0.61235	KBase
rxn08309[c0]	CDP-diacylglycerol synthetase n-C16 0 c0		CTP[c0] + 1_2-dihexadecanoyl-sn-glycerol_3-phosphate[c0] <=> PPi[c0] + CDP-1_2-dihexadecanoylglycerol[c0]	|2.7.7.41|	mmp1698	Glycerolipid and Glycerophospholipid Metabolism (Bacteria)	-1000	1000	0	0.15173	KBase
rxn08312[c0]	CDP-diacylglycerol synthetase n-C18 1 c0		CTP[c0] + 1_2-dioctadec-11-enoyl-sn-glycerol_3-phosphate[c0] <=> PPi[c0] + CDP-1_2-dioctadec-11-enoylglycerol[c0]	|2.7.7.41|	mmp1698	Glycerolipid and Glycerophospholipid Metabolism (Bacteria)	-1000	1000	0	0.15173	KBase
rxn05144[c0]	rxn05144 c0		L-Glutamine[c0] + Glyceraldehyde3-phosphate[c0] + D-Ribulose5-phosphate[c0] -> 2 H[c0] + 3 H2O[c0] + Phosphate[c0] + L-Glutamate[c0] + Pyridoxal_phosphate[c0]		(mmp0103 or mmp1656)	Pyridoxin(Vitamin B6) Biosynthesis	0	1000	0	0.99374	KBase
rxn00410[c0]	UTP ammonia ligaseADP-forming c0	R00571	ATP[c0] + NH3[c0] + UTP[c0] <=> 2 H[c0] + Phosphate[c0] + ADP[c0] + CTP[c0]	|6.3.4.2|	mmp0893	Pyrimidine Conversions	-1000	1000	0	0.98711	KBase	1	Direct
rxn05221[c0]	Na proline symport c0		Na[e0] + L-Proline[e0] <=> Na[c0] + L-Proline[c0]		((mmp1700 or mmp0220) or mmp0221)	Transport	-1000	1000	0	0.93923	KBase	1,2	Direct
rxn09210[c0]	Phosphatidylserine syntase n-C18 0 c0		L-Serine[c0] + CDP-1_2-dioctadecanoylglycerol[c0] -> H[c0] + CMP[c0] + phosphatidylserine_dioctadecanoyl[c0]	|2.7.8.8|	mmp1171	Glycerolipid and Glycerophospholipid Metabolism (Bacteria)	0	1000	0	0.98565	KBase
rxn00782[c0]	D-Glyceraldehyde-3-phosphate NADP oxidoreductasephosphorylating c0	R01063	NADPH[c0] + 1_3-Bisphospho-D-glycerate[c0] -> NADP[c0] + Phosphate[c0] + Glyceraldehyde3-phosphate[c0]	|1.2.1.12|1.2.1.13|1.2.1.59|	mmp0325	Glycolysis and Gluconeogenesis	0	1000	0	0.97885	KBase	42	Direct
rxn01607[c0]	ATP R-mevalonate 5-phosphotransferase c0	R02245	ATP[c0] + Mevalonic_acid[c0] <=> ADP[c0] + 5-phosphomevalonate[c0]	|2.7.1.36|	mmp1335	Isoprenoid Biosynthesis; Archaeal Lipids	-1000	1000	0	0.88752	KBase	69	Homology
rxn01000[c0]	Prephenate hydro-lyase decarboxylating c0	R01373	H[c0] + Prephenate[c0] -> CO2[c0] + H2O[c0] + Phenylpyruvate[c0]	4.2.1.51|4.2.1.91	mmp1528	Phenylalanine and Tyrosine Branches from Chorismate	0	1000	0	0.96216	KBase
rxn00675[c0]	Propinol adenylate CoA ligase AMP-forming c0	R00926	CoA[c0] + Propionyladenylate[c0] -> AMP[c0] + Propionyl-CoA[c0]	|6.2.1.1|6.2.1.17|	mmp0148	Protein Acetylation and Deacetylation in Bacteria	0	1000	0	0.95498	KBase
rxn02305[c0]	2-Methyl-4-amino-5-hydroxymethylpyrimidine-diphosphate 4-methyl-5- c0	R03223	H[c0] + 4-Amino-2-methyl-5-diphosphomethylpyrimidine[c0] + 4-Methyl-5-2-phosphoethyl-thiazole[c0] <=> PPi[c0] + Thiamine_phosphate[c0]	2.5.1.3	mmp1139	Thiamin Biosynthesis	-1000	1000	0	0.93774	KBase
rxn02296[c0]	6-Carboxyhyxanoate CoA ligase AMP-forming c0	R03209	H[c0] + CoA[c0] + ATP[c0] + Pimelate[c0] -> PPi[c0] + AMP[c0] + Pimeloyl-CoA[c0]	|6.2.1.14|	mmp1575	Biotin Biosynthesis	0	1000	0	0.84669	KBase
rxn12641[c0]	aminopeptidase c0		H2O[c0] + L-alanylglycine[c0] <=> L-Alanine[c0] + Glycine[c0]		(mmp1204 or mmp1444)	Protein Degradation	-1000	1000	0	0.96997	KBase
rxn10315[c0]	isohexadecanoyl-lipoteichoic acid synthesis n=24 linked N-acetylglucosamine substituted c0		24 UDP-N-acetylglucosamine[c0] + Isohexadecanoyllipoteichoic_acid_n=24__linked__unsubstituted[c0] <=> 24 UDP[c0] + Isohexadecanoyllipoteichoic_acid_n=24__linked__N-acetyl-D-glucosamine[c0]	|2.7.8.-|	mmp1423	Teichoic and Lipoteichoic Acids Biosynthesis	-1000	1000	0	0.39392	KBase
rxn00711[c0]	UMP pyrophosphate phosphoribosyltransferase c0	R00966	Uracil[c0] + PRPP[c0] -> PPi[c0] + UMP[c0]	2.4.2.9	(mmp0680)	De Novo Pyrimidine Synthesis	0	1000	0	0.57872	KBase	1	Direct
rxn10309[c0]	stearoyl-lipoteichoic acid synthesis n=24 linked N-acetylglucosamine substituted c0		24 UDP-N-acetylglucosamine[c0] + Stearoyllipoteichoic_acid_n=24__linked__unsubstituted[c0] <=> 24 UDP[c0] + Stearoyllipoteichoic_acid_n=24__linked__N-acetyl-D-glucosamine[c0]	|2.7.8.-|	mmp1423	Teichoic and Lipoteichoic Acids Biosynthesis	-1000	1000	0	0.39392	KBase
rxn12633[c0]	aminopeptidase c0		H2O[c0] + ala-L-asp-L[c0] <=> L-Alanine[c0] + L-Aspartate[c0]		(mmp1204 or mmp1444)	Protein Degradation	-1000	1000	0	0.96997	KBase
rxn05250[c0]	FACOAL160ISO c0		H[c0] + CoA[c0] + ATP[c0] + fa6[c0] -> PPi[c0] + AMP[c0] + fa6coa[c0]	|6.2.1.3|	mmp0566	Unsaturated Fatty Acid Biosynthesis; Biotin Biosynthesis	0	1000	0	0.51238	KBase
rxn03174[c0]	2-Amino-4-hydroxy-6-erythro-1 2 3-trihydroxypropyl c0	R04639	2_5-Diamino-6-5'-triphosphoryl-3'_4'-trihydroxy-2'-oxopentyl-_amino-4-oxopyrimidine[c0] -> H2O[c0] + 7_8-Dihydroneopterin_3'-triphosphate[c0]	|3.5.4.16|	mmp0034	Folate Biosynthesis	0	1000	0	0.97092	KBase
rxn00763[c0]	Glycerol NAD oxidoreductase c0	R01036	NAD[c0] + Glycerol[c0] <=> H[c0] + NADH[c0] + D-Glyceraldehyde[c0]	1.1.1.1|1.1.1.2|1.1.1.21|1.1.1.72	mmp0802	Glycerolipid and Glycerophospholipid Metabolism (Bacteria)	-1000	1000	0	0.70296	KBase
rxn00138[c0]	Deamino-NAD ammonia ligase AMP-forming c0	R00189	ATP[c0] + NH3[c0] + Deamido-NAD[c0] -> NAD[c0] + PPi[c0] + AMP[c0]	6.3.1.5	mmp1349	NAD/NADP Cofactor Biosynthesis	0	1000	0	0.95103	KBase
rxn03136[c0]	1-5'-Phosphoribosyl-5-amino-4-N-succinocarboxamide-imidazole c0	R04559	SAICAR[c0] <=> Fumarate[c0] + AICAR[c0]	4.3.2.2	mmp0971	De Novo Purine Biosynthesis	-1000	1000	0	0.98898	KBase
rxn05165[c0]	L-Proline-ABC transport c0		H2O[c0] + ATP[c0] + L-Proline[e0] -> H[c0] + Phosphate[c0] + ADP[c0] + L-Proline[c0]		mmp0866 or mmp0867 or mmp0868	Transport	0	1000	0	0.42544	KBase	2	TransportDB
rxn00988[c0]	Acetoacetate CoA ligase AMP-forming c0	R01357	H[c0] + CoA[c0] + ATP[c0] + Acetoacetate[c0] -> PPi[c0] + AMP[c0] + Acetoacetyl-CoA[c0]	|6.2.1.16|	(mmp0566)	Branched Chain Amino Acid Degradation Regulons	0	1000	0	0.38842	KBase
rxn05236[c0]	Ribonucleotide reductase UTP c0	R02023	trdrd[c0] + UTP[c0] -> trdox[c0] + H2O[c0] + dUTP[c0]	1.17.4.2	mmp0227	Ribonucleotide Reduction	0	1000	0	0.98946	KBase	1	Direct
rxn02835[c0]	1-5-phospho-D-ribosyl-AMP 1 6-hydrolase c0	R04037	H2O[c0] + Phosphoribosyl-AMP[c0] <=> phosphoribosylformiminoaicar-phosphate[c0]	3.5.4.19	(mmp0280 and mmp0051)	Histidine Biosynthesis	-1000	1000	0	0.95605	KBase
rxn00726[c0]	Chorismate pyruvate-lyase amino-accepting c0	R00985	NH3[c0] + Chorismate[c0] -> H[c0] + H2O[c0] + Pyruvate[c0] + Anthranilate[c0]	|4.1.3.27|	(mmp1006 and mmp1005)	Tryptophan Synthesis	0	1000	0	0.78102	KBase
rxn03147[c0]	1-5-Phosphoribosyl-5-amino-4-carboxyimidazole L-aspartate ligase c0	R04591	5'-Phosphoribosyl-4-carboxy-5-aminoimidazole[c0] + ATP[c0] + L-Aspartate[c0] -> 2 H[c0] + Phosphate[c0] + ADP[c0] + SAICAR[c0]	6.3.2.6	mmp0540	De Novo Purine Biosynthesis	-1000	1000	0	0.98117	KBase
rxn00650[c0]	membrane alanyl aminopeptidase c0	R00899	H2O[c0] + Cys-Gly[c0] <=> Glycine[c0] + L-Cysteine[c0]	|3.4.11.2|3.4.11.1|3.4.11.23|3.4.13.3|	(mmp1204 or mmp1444)	Protein Degradation	-1000	1000	0	0.96997	KBase
rxn01241[c0]	Dihydrolipoamide NAD oxidoreductase c0	R07618	NAD[c0] + Dihydrolipoamide[c0] <=> H[c0] + NADH[c0] + Lipoamide[c0]	|1.8.1.4|	mmp1332	TCA Cycle	-1000	1000	0	0.79008	KBase
rxn10229[c0]	isopentadecanoyl-CDPdiacylglycerol-serine O-phosphatidyltransferase c0		L-Serine[c0] + CDP-1_2-diisopentadecanoylglycerol[c0] -> H[c0] + CMP[c0] + Diisopentadecanoylphosphatidylserine[c0]	|2.7.8.8|	mmp1171	Glycerolipid and Glycerophospholipid Metabolism (Bacteria)	0	1000	0	0.98565	KBase
rxn00776[c0]	Uracil hydro-lyase adding D-ribose 5-phosphate c0	R01055	ribose-5-phosphate[c0] + Uracil[c0] -> H2O[c0] + Pseudouridine_5'-phosphate[c0]	|4.2.1.70|	(mmp0268)	tRNA Modification (Bacteria); rRNA Modification (Bacteria)	0	1000	0	0.69547	KBase
rxn12646[c0]	aminopeptidase c0		H2O[c0] + Gly-Gln[c0] <=> Glycine[c0] + L-Glutamine[c0]		(mmp1204 or mmp1444)	Protein Degradation	-1000	1000	0	0.96997	KBase
rxn09296[c0]	hydrogen peroxide reductase thioredoxin c0		trdrd[c0] + H2O2[c0] -> trdox[c0] + 2 H2O[c0]		(mmp1635 or mmp0958)	Glycine Reductase, Sarcosine Reductase, and Betaine Reductase	0	1000	0	0.88497	KBase
rxn01255[c0]	5-O-1-Carboxyvinyl-3-phosphoshikimate phosphate-lyase c0	R01714	5-O-1-Carboxyvinyl-3-phosphoshikimate[c0] -> H[c0] + Phosphate[c0] + Chorismate[c0]	4.2.3.5	mmp1333	Chorismate Synthesis	0	1000	0	0.98883	KBase
rxn03194[c0]	S-2-Aceto-2-hydroxybutanoate pyruvate-lyase carboxylating c0	R04673	2-Hydroxyethyl-ThPP[c0] + 2-Oxobutyrate[c0] <=> 2-Aceto-2-hydroxybutanoate[c0] + TPP[c0]	|2.2.1.6|	(mmp0651 and mmp0650)	Branched Chain Amino Acid Biosynthesis; Acetoin, Butanediol Metabolism	-1000	1000	0	0.99106	KBase
rxn10222[c0]	isotetradecanoyl-phosphatidate cytidylyltransferase c0		CTP[c0] + 1_2-diisotetradecanoyl-sn-glycerol_3-phosphate[c0] <=> PPi[c0] + CDP-1_2-diisotetradecanoylglycerol[c0]	|2.7.7.41|	mmp1698	Glycerolipid and Glycerophospholipid Metabolism (Bacteria)	-1000	1000	0	0.15173	KBase
rxn11938[c0]	Formylmethanofuran NAD oxidoreductase c0		H2O[c0] + Oxidizedferredoxin[c0] + Formylmethanofuran[c0] <=> H[c0] + CO2[c0] + Reducedferredoxin[c0] + Methanofuran[c0]	|1.2.99.5|	(mmp1244 and mmp1245 and mmp1246 and mmp1247 and mmp1248 and (mmp1249 or mmp0070)) or (mmp0508 and mmp0509 and mmp0510 and (mmp0511 or mmp0512))	Methanogenesis	-1000	1000	0	0.72926	KBase	1	Direct
rxn02287[c0]	S-Adenosyl-L-methionine uroporphyrin-III C-methyltransferase c0	R03194	2 S-Adenosyl-L-methionine[c0] + UroporphyrinogenIII[c0] <=> 2 H[c0] + 2 S-Adenosyl-homocysteine[c0] + Precorrin_2[c0]	|2.1.1.107|	mmp0966	Coenzyme B12 Biosynthesis	-1000	1000	0	N/A	KBase
rxn02475[c0]	2 5-Diamino-6-hydroxy-4-5-phosphoribosylamino-pyrimidine c0	R03459	H[c0] + H2O[c0] + 2_5-Diamino-6-5'-phosphoribosylamino-4-pyrimidineone[c0] -> NH3[c0] + 5-Amino-6-5-phosphoribosylaminouracil[c0]	3.5.4.26	(mmp1348)	Riboflavin, FMN, and FAD Metabolism	0	1000	0	0.58589	KBase
rxn00147[c0]	ATP pyruvate water phosphotransferase c0	R00199	H2O[c0] + ATP[c0] + Pyruvate[c0] -> H[c0] + Phosphate[c0] + Phosphoenolpyruvate[c0] + AMP[c0]	2.7.9.2	mmp1094	Glycolysis and Gluconeogenesis	0	1000	0	0.99536	KBase
rxn02774[c0]	S-Adenosyl-L-methionine uroporphyrin-III C-methyltransferase c0	R03947	NAD[c0] + Precorrin_2[c0] <=> H[c0] + NADH[c0] + Sirohydrochlorin[c0]	|1.3.1.76|2.1.1.107|	(mmp0966 or mmp0089)	Heme and Siroheme Biosynthesis	-1000	1000	0	N/A	KBase
rxn05172[c0]	Taurine-ABC transport c0		H2O[c0] + ATP[c0] + Taurine[e0] -> H[c0] + Phosphate[c0] + ADP[c0] + Taurine[c0]	|3.A.1.17|	mmp1260 or mmp1197 or mmp1198	Transport	0	1000	0	0.85897	KBase	2	TransportDB
rxn03057[c0]	5-Methylthio-5-deoxy-D-ribose-1-phosphate ketol-isomerase c0	R04420	methylthioribose-1-phosphate[c0] <=> methylthioribulose-1-phosphate[c0]	5.3.1.23	mmp1618	Methionine Salvage	-1000	1000	0	0.97695	KBase
rxn01485[c0]	D-Glucosamine 1-phosphate 1 6-phosphomutase c0	R02060	D-Glucosamine1-phosphate[c0] <=> D-Glucosamine_phosphate[c0]	5.4.2.10|5.4.2.2	mmp1077	Sialic Acid Metabolism	-1000	1000	0	0.92655	KBase	32	Direct
rxn13784[c0]	RNA transcription c0		-> RNA_transcription[c0]		(mmp1526 and mmp0323)	tRNA Modification (Bacteria)	0	1000	0	0.0056246	Exchange
rxn00245[c0]	R-Tartrate hydro-lyase c0	R00339	Tartrate[c0] -> H2O[c0] + Oxaloacetate[c0]	4.2.1.32|4.2.1.81	(mmp1548 or mmp0130)	None	0	1000	0	0.65051	KBase
rxn01629[c0]	S-4-Amino-5-oxopentanoate 4 5-aminomutase c0	R02272	5-Aminolevulinate[c0] <=> L-Glutamate1-semialdehyde[c0]	5.4.3.8	mmp0224	Heme and Siroheme Biosynthesis	-1000	1000	0	0.98625	KBase
rxn06874[c0]	reduced ferredoxin dinitrogen oxidoreductase ATP-hydrolysing c0	R05185	16 H2O[c0] + 16 ATP[c0] + 4 Reducedferredoxin[c0] + N2[c0] <=> 6 H[c0] + 16 Phosphate[c0] + 16 ADP[c0] + 2 NH3[c0] + 4 Oxidizedferredoxin[c0] + H2[c0]	|1.18.6.1|	mmp0853 and mmp0856 and mmp0857 and mmp0858 and mmp0859 and mmp0860	Nitrogen Fixation	0	1000	0	0.79028	KBase	1,51	Direct
rxn06299[c0]	Hydrogen acceptor oxidoreductase c0	R03025	H2[c0] + Coenzyme_F420[c0] <=> Reduced_coenzyme_F420[c0]	|1.12.98.1|	(mmp1382 and mmp1383 and mmp1384 and mmp1385) or (mmp0817 and mmp0818 and mmp0819 and mmp0820)	Methanogenesis	-1000	1000	0	0.5754	KBase	1,41	Direct
rxn05313[c0]	PIt8 c0		Phosphate[e0] + 3 Na[e0] <=> Phosphate[c0] + 3 Na[c0]	|TC-2.A.58|2.A.58|	mmp0666	Transport	-1000	1000	0	0.93518	KBase	2	TransportDB
rxn00966[c0]	chorismate pyruvate-lyase 4-hydroxybenzoate-forming c0	R01302	Chorismate[c0] -> Pyruvate[c0] + 4-Hydroxybenzoate[c0]	|4.1.3.40|	mmp0543	Ubiquionine Biosynthesis	0	1000	0	0	KBase
rxn00785[c0]	D-Fructose 6-phosphate D-glyceraldehyde-3-phosphate glycolaldehyde c0	R01830	D-fructose-6-phosphate[c0] + Glyceraldehyde3-phosphate[c0] <=> D-Xylulose5-phosphate[c0] + D-Erythrose4-phosphate[c0]	2.2.1.1	(mmp1113 or mmp1115)	Pentose Phosphate Pathway	-1000	1000	0	0.99527	KBase
rxn03084[c0]	5'-Phosphoribosylformylglycinamide L-glutamine amido-ligase c0	R04463	H2O[c0] + ATP[c0] + L-Glutamine[c0] + N-Formyl-GAR[c0] -> H[c0] + Phosphate[c0] + ADP[c0] + 5'-Phosphoribosylformylglycinamidine[c0] + L-Glutamate[c0]	6.3.5.3	mmp0178 or mmp0179	De Novo Purine Biosynthesis	0	1000	0	0.98232	KBase	1	Direct
rxn00011[c0]	pyruvate thiamin diphosphate acetaldehydetransferase c0	R00014	H[c0] + Pyruvate[c0] + TPP[c0] -> CO2[c0] + 2-Hydroxyethyl-ThPP[c0]	|1.2.4.1|2.2.1.6|4.1.1.1|	(mmp0651 and mmp0650)	Methionine Degradation	0	1000	0	0.99106	KBase
rxn00292[c0]	UDP-N-acetyl-D-glucosamine 2-epimerase c0	R00414	H2O[c0] + UDP-N-acetylglucosamine[c0] -> UDP[c0] + N-Acetyl-D-mannosamine[c0]	|5.1.3.14|	(mmp0705 or mmp0357)	Sialic Acid Metabolism	0	1000	0	0.92219	KBase
rxn05252[c0]	FACOAL170ISO c0		H[c0] + CoA[c0] + ATP[c0] + fa11[c0] -> PPi[c0] + AMP[c0] + fa11coa[c0]	|6.2.1.3|	mmp0566	Unsaturated Fatty Acid Biosynthesis; Biotin Biosynthesis	0	1000	0	0.51238	KBase
rxn05155[c0]	L-Glutamine-ABC transport c0		H2O[c0] + ATP[c0] + L-Glutamine[e0] -> H[c0] + Phosphate[c0] + ADP[c0] + L-Glutamine[c0]	|3.A.1.3|	mmp1224 or mmp0229 or mmp0455	Transport	0	1000	0	0.0081148	KBase	1,2	Direct
rxn01513[c0]	ATP dTMP phosphotransferase c0	R02094	ATP[c0] + dTMP[c0] <=> ADP[c0] + dTDP[c0]	2.7.4.12|2.7.4.9	mmp1034	Pyrimidine Conversions	-1000	1000	0	0.93655	KBase	1	Direct
rxn02476[c0]	Phosphoenolpyruvate 3-phosphoshikimate c0	R03460	Phosphoenolpyruvate[c0] + 3-phosphoshikimate[c0] <=> H[c0] + Phosphate[c0] + 5-O-1-Carboxyvinyl-3-phosphoshikimate[c0]	2.5.1.19	mmp1205	Chorismate Synthesis	-1000	1000	0	0.98355	KBase
rxn01575[c0]	L-Isoleucine 2-oxoglutarate aminotransferase c0	R02199	2-Oxoglutarate[c0] + L-Isoleucine[c0] <=> L-Glutamate[c0] + 3MOP[c0]	2.6.1.42	mmp0132	Amino Acid Biosynthesis	-1000	1000	0	0.99416	KBase
rxn09206[c0]	Phosphatidylserine syntase n-C14 0 c0		L-Serine[c0] + CDP-1_2-ditetradecanoylglycerol[c0] -> H[c0] + CMP[c0] + phosphatidylserine_ditetradecanoyl[c0]	|2.7.8.8|	mmp1171	Glycerolipid and Glycerophospholipid Metabolism (Bacteria)	0	1000	0	0.98565	KBase
rxn05181[c0]	Betaine-ABC transport c0		H2O[c0] + ATP[c0] + BET[e0] -> H[c0] + Phosphate[c0] + ADP[c0] + BET[c0]	|3.A.1.12|	mmp0866 or mmp0867 or mmp0868	Transport	0	1000	0	0.54463	KBase
rxn00775[c0]	ADPribose ribophosphohydrolase c0		H2O[c0] + ADPribose[c0] -> ribose-5-phosphate[c0] + AMP[c0]	|3.6.1.13|	mmp0339	NAD/NADP Cofactor Biosynthesis	0	1000	0	0.73175	KBase
rxn00364[c0]	ATP CMP phosphotransferase c0	R00512	ATP[c0] + CMP[c0] <=> ADP[c0] + CDP[c0]	2.7.4.14	mmp0626	Pyrimidine Conversions	-1000	1000	0	0.013479	KBase
rxn00515[c0]	ATP nucleoside-diphosphate phosphatransferase c0	R00722	ATP[c0] + IDP[c0] <=> ADP[c0] + ITP[c0]	|2.7.4.6|	mmp0283	Purine Conversions; Pyrimidine Conversions	-1000	1000	0	0.98101	KBase
rxn01025[c0]	5-Methylcytosine aminohydrolase c0	R01411	H[c0] + H2O[c0] + 5-Methylcytosine[c0] -> NH3[c0] + Thymine[c0]	|3.5.4.1|	mmp0869	Pyrimidine Conversions	0	1000	0	0.77609	KBase
rxn02186[c0]	2 3-Dihydroxy-3-methylbutanoate NADP oxidoreductase isomerizing c0	R03051	H[c0] + NADPH[c0] + ALCTT[c0] <=> NADP[c0] + 2_3-Dihydroxy-isovalerate[c0]	1.1.1.86	mmp0654	Coenzyme A Biosynthesis; Branched Chain Amino Acid Biosynthesis	-1000	1000	0	0.99321	KBase
rxn10227[c0]	anteisoheptadecanoyl-CDPdiacylglycerol-serine O-phosphatidyltransferase c0		L-Serine[c0] + CDP-1_2-dianteisoheptadecanoylglycerol[c0] -> H[c0] + CMP[c0] + Dianteisoheptadecanoylphosphatidylserine[c0]	|2.7.8.8|	mmp1171	Glycerolipid and Glycerophospholipid Metabolism (Bacteria)	0	1000	0	0.98565	KBase
rxn12846[c0]	Gly-Phe aminopeptidase c0		H2O[c0] + Gly-Phe[c0] <=> Glycine[c0] + L-Phenylalanine[c0]	|3.4.11.2|	(mmp1204 or mmp1444)	Protein Degradation	-1000	1000	0	0.96997	KBase
rxn05201[c0]	Hypoxanthine ion-coupled transport c0		H[e0] + HYXN[e0] <=> H[c0] + HYXN[c0]		mmp0681 or mmp0689	Transport	-1000	1000	0	0.93382	KBase	2	TransportDB
rxn02789[c0]	2-Isopropylmalate hydro-lyase c0	R03968	2-Isopropylmalate[c0] <=> H2O[c0] + 2-Isopropylmaleate[c0]	4.2.1.33	(mmp0136 or mmp1149)	Branched Chain Amino Acid Biosynthesis	-1000	1000	0	0.93134	KBase
rxn00830[c0]	Isopentenyl-diphosphate delta3-delta2-isomerase c0	R01123	Isopentenyldiphosphate[c0] <=> DMAPP[c0]	5.3.3.2	mmp0043	Isoprenoid Biosynthesis; Archaeal Lipids	-1000	1000	0	0.98633	KBase	71,72	Homology
rxn08180[c0]	Biotin synthase c0		S-Adenosyl-L-methionine[c0] + Dethiobiotin[c0] + S[c0] -> H[c0] + L-Methionine[c0] + 5'-Deoxyadenosine[c0] + BIOT[c0]	|2.8.1.6|	mmp1238	Biotin Biosynthesis	0	1000	0	0.97418	KBase
rxn00800[c0]	N6-1 2-DicarboxyethylAMP AMP-lyase c0	R01083	Adenylosuccinate[c0] <=> Fumarate[c0] + AMP[c0]	4.3.2.2	mmp0971	De Novo Purine Biosynthesis	-1000	1000	0	0.98898	KBase	1	Direct
rxn05234[c0]	Ribonucleotide reductase GTP c0	R02020	trdrd[c0] + GTP[c0] -> trdox[c0] + H2O[c0] + dGTP[c0]	1.17.4.2	mmp0227	Ribonucleotide Reduction	0	1000	0	0.98946	KBase	1	Direct
rxn01465[c0]	S-Dihydroorotate amidohydrolase c0	R01993	H2O[c0] + S-Dihydroorotate[c0] <=> H[c0] + N-Carbamoyl-L-aspartate[c0]	3.5.2.3	mmp1009	De Novo Pyrimidine Synthesis	-1000	1000	0	0.97705	KBase
rxn00863[c0]	L-Histidinal NAD oxidoreductase c0	R01163	H2O[c0] + NAD[c0] + L-Histidinal[c0] -> 2 H[c0] + NADH[c0] + L-Histidine[c0]	|1.1.1.23|	mmp0968	Histidine Biosynthesis	0	1000	0	0.99292	KBase
rxn09449[c0]	fatty-acid--CoA ligase octadecanoate c0		H[c0] + CoA[c0] + ATP[c0] + ocdca[c0] -> PPi[c0] + AMP[c0] + strcoa[c0]	|6.2.1.3|	mmp0566	Unsaturated Fatty Acid Biosynthesis; Biotin Biosynthesis	0	1000	0	0.51238	KBase
rxn03436[c0]	S-2-Aceto-2-hydroxybutanoate NADP oxidoreductase isomerizing c0	R05069	2-Aceto-2-hydroxybutanoate[c0] <=> R-3-Hydroxy-3-methyl-2-oxopentanoate[c0]	|1.1.1.86|5.4.99.3|	mmp0654	Coenzyme A Biosynthesis; Branched Chain Amino Acid Biosynthesis	-1000	1000	0	0.99321	KBase
rxn08307[c0]	CDP-diacylglycerol synthetase n-C14 0 c0		CTP[c0] + 1_2-ditetradecanoyl-sn-glycerol_3-phosphate[c0] <=> PPi[c0] + CDP-1_2-ditetradecanoylglycerol[c0]	|2.7.7.41|	mmp1698	Glycerolipid and Glycerophospholipid Metabolism (Bacteria)	-1000	1000	0	0.15173	KBase
rxn05555[c0]	iron II transport via ABC system c0		H2O[c0] + ATP[c0] + Fe2[e0] -> H[c0] + Phosphate[c0] + ADP[c0] + Fe2[c0]		mmp0630	Transport	0	1000	0	0.9818	KBase	2	TransportDB
rxn02159[c0]	L-Histidinol NAD oxidoreductase c0	R03012	NAD[c0] + L-Histidinol[c0] <=> H[c0] + NADH[c0] + L-Histidinal[c0]	|1.1.1.23|	mmp0968	Histidine Biosynthesis	-1000	1000	0	0.99292	KBase
rxn00727[c0]	Chorismate pyruvate-lyase amino-accepting c0	R00986	L-Glutamine[c0] + Chorismate[c0] -> H[c0] + L-Glutamate[c0] + Pyruvate[c0] + Anthranilate[c0]	4.1.3.27	(mmp1006 and mmp1005)	Tryptophan Synthesis	0	1000	0	0.78102	KBase
rxn04385[c0]	L-threonine-O-3-phosphate carboxy-lyase c0	R06530	H[c0] + L-Threonine_phosphate[c0] -> CO2[c0] + R-1-Aminopropan-2-yl_phosphate[c0]	|4.1.1.81|	mmp0231	Coenzyme B12 Biosynthesis	0	1000	0	0.56063	KBase
rxn01300[c0]	ATP L-homoserine O-phosphotransferase c0	R01771	L-Homoserine[c0] + ATP[c0] <=> ADP[c0] + O-Phospho-L-homoserine[c0]	2.7.1.39	mmp0295	Methionine Biosynthesis	-1000	1000	0	0.96931	KBase	4	Homology
rxn00175[c0]	Acetate CoA ligase AMP-forming c0	R00235	H[c0] + CoA[c0] + Acetate[c0] + ATP[c0] <=> Acetyl-CoA[c0] + PPi[c0] + AMP[c0]	6.2.1.1	mmp0148	Pyruvate Metabolism II: Acetyl-CoA, Acetogenesis from Pyruvate	0	1000	0	0.95498	KBase	1,55	Direct
rxn06979[c0]	rxn06979 c0	R05815	2 H2O[c0] + 2 ATP[c0] + 2 L-Glutamine[c0] + Cobyrinate[c0] <=> 2 H[c0] + 2 Phosphate[c0] + 2 ADP[c0] + 2 L-Glutamate[c0] + Cob(II)yrinate_diamide[c0]	|6.3.1.-|	(mmp1478 or mmp1477 or mmp0028)	Coenzyme B12 Biosynthesis	-1000	1000	0	0.9818	KBase
rxn12642[c0]	aminopeptidase c0		H2O[c0] + Ala-His[c0] <=> L-Alanine[c0] + L-Histidine[c0]		(mmp1204 or mmp1444)	Protein Degradation	-1000	1000	0	0.96997	KBase
rxn05247[c0]	FACOAL140ISO c0		H[c0] + CoA[c0] + ATP[c0] + fa1[c0] -> PPi[c0] + AMP[c0] + fa1coa[c0]	|6.2.1.3|	mmp0566	Unsaturated Fatty Acid Biosynthesis; Biotin Biosynthesis	0	1000	0	0.51238	KBase
rxn00986[c0]	Propanoate CoA ligase AMP-forming c0	R01354	PPi[c0] + Propionyladenylate[c0] -> H[c0] + ATP[c0] + Propionate[c0]	|6.2.1.1|6.2.1.17|	mmp0148	Protein Acetylation and Deacetylation in Bacteria	0	1000	0	0.95498	KBase
rxn07588[c0]	rxn07588 c0	R07774	S-Adenosyl-L-methionine[c0] + Cobalt-precorrin_6B[c0] <=> H[c0] + S-Adenosyl-homocysteine[c0] + Cobalt-precorrin_7[c0]		mmp1227	Coenzyme B12 Biosynthesis	-1000	1000	0	0.75984	KBase
rxn10473[c0]	chlorideion transport out via diffusion c0		Cl-[e0] <=> Cl-[c0]			Transport	-1000	1000	0	0	Physiological
rxn05559[c0]	formate transport in via proton symport c0		H[e0] + Formate[e0] <=> H[c0] + Formate[c0]		mmp1301	Transport	-1000	1000	0	0.53231	KBase	1,2,40	Direct
rxn03068[c0]	R-2 3-Dihydroxy-3-methylbutanoate NADP oxidoreductase c0	R04440	NADP[c0] + 2_3-Dihydroxy-isovalerate[c0] <=> H[c0] + NADPH[c0] + 2-Oxo-3-hydroxyisovalerate[c0]	|1.1.1.86|	mmp0654	Coenzyme A Biosynthesis; Branched Chain Amino Acid Biosynthesis	-1000	1000	0	0.99321	KBase
rxn12634[c0]	aminopeptidase c0		H2O[c0] + gly-glu-L[c0] <=> Glycine[c0] + L-Glutamate[c0]		(mmp1204 or mmp1444)	Protein Degradation	-1000	1000	0	0.96997	KBase
rxn01269[c0]	Prephenate NADP oxidoreductasedecarboxylating c0	R01730	NADP[c0] + Prephenate[c0] -> CO2[c0] + NADPH[c0] + p-hydroxyphenylpyruvate[c0]	|1.3.1.13|1.3.1.43|	mmp1514	Chorismate Synthesis	0	1000	0	0.69666	KBase
rxn04048[c0]	cobalt-precorrin-4 methyltransferase c0	R05810	S-Adenosyl-L-methionine[c0] + Cobalt-precorrin_4[c0] <=> Cobalt-precorrin_5[c0] + S-Adenosyl-homocysteine[c0]	|2.1.1.133|	mmp1662	Coenzyme B12 Biosynthesis	-1000	1000	0	0.99463	KBase
rxn00278[c0]	L-Alanine NAD oxidoreductase deaminating c0	R00396	H2O[c0] + L-Alanine[c0] + NAD[c0] <=> H[c0] + NADH[c0] + NH3[c0] + Pyruvate[c0]	|1.4.1.1|	mmp1513	Pyruvate Alanine Serine Interconversions	-1000	1000	0	0.9872	KBase	31	Direct
rxn00790[c0]	5-Phosphoribosylamine pyrophosphate phosphoribosyltransferase c0	R01072	H2O[c0] + L-Glutamine[c0] + PRPP[c0] -> PPi[c0] + L-Glutamate[c0] + 5-Phosphoribosylamine[c0]	2.4.2.14	mmp1146	De Novo Purine Biosynthesis	0	1000	0	0.99413	KBase
rxn00060[c0]	Porphobilinogen ammonia-lyase polymerizing c0	R00084	H2O[c0] + 4 Porphobilinogen[c0] -> 4 NH3[c0] + Hydroxymethylbilane[c0]	2.5.1.61|4.3.1.8	mmp0872	Heme and Siroheme Biosynthesis	0	1000	0	0.972	KBase
rxn04050[c0]	precorrin-6A reductase c0	R05812	H[c0] + NADPH[c0] + Cobalt-precorrin_6[c0] <=> NADP[c0] + Cobalt-precorrin_6B[c0]	|1.3.1.54|	mmp0599	Coenzyme B12 Biosynthesis	-1000	1000	0	0.9489	KBase
rxn02473[c0]	D-erythro-1-Imidazol-4-ylglycerol 3-phosphate hydro-lyase c0	R03457	D-erythro-imidazol-glycerol-phosphate[c0] -> H2O[c0] + imidazole_acetol-phosphate[c0]	4.2.1.19	mmp0548	Histidine Biosynthesis	0	1000	0	0.99173	KBase
rxn00834[c0]	IMP NAD oxidoreductase c0	R01130	H2O[c0] + NAD[c0] + IMP[c0] <=> H[c0] + NADH[c0] + XMP[c0]	1.1.1.205	mmp0133	Purine Conversions	-1000	1000	0	0.96349	KBase	1	Direct
rxn12639[c0]	aminopeptidase c0		H2O[c0] + Ala-Gln[c0] <=> L-Alanine[c0] + L-Glutamine[c0]		(mmp1204 or mmp1444)	Protein Degradation	-1000	1000	0	0.96997	KBase
rxn03080[c0]	6 7-Dimethyl-8-1-D-ribityllumazine 6 7-dimethyl-8-1-D-ribityl c0	R04457	4-1-D-Ribitylamino-5-aminouracil[c0] + 3-4-dihydroxy-2-butanone4-phosphate[c0] <=> H[c0] + 2 H2O[c0] + Phosphate[c0] + 6-7-Dimethyl-8-1-D-ribityllumazine[c0]	2.5.1.9	mmp0050	Riboflavin, FMN, and FAD Metabolism	-1000	1000	0	0.96251	KBase
rxn03085[c0]	5 10-Methylenetetrahydromethanopterin coenzyme-F420 oxidoreductase c0	R04464	Reduced_coenzyme_F420[c0] + 5_10-Methylenetetrahydromethanopterin[c0] <=> 5-Methyl-H4MPT[c0] + Coenzyme_F420[c0]	|1.5.99.11|	mmp0058	Methanogenesis	-1000	1000	0	0.94026	KBase	1	Direct
rxn02297[c0]	6-Carboxyhexanoyl-CoA L-alanine C-carboxyhexanoyltransferase c0	R03210	H[c0] + L-Alanine[c0] + Pimeloyl-CoA[c0] -> CO2[c0] + CoA[c0] + 8-Amino-7-oxononanoate[c0]	2.3.1.47	mmp1574	Sphingolipid Biosynthesis; Biotin Biosynthesis	0	1000	0	0.59355	KBase
rxn05040[c0]	3 4-Dihydroxy-2-butanone 4-phosphate synthase c0	R07281	D-Ribulose5-phosphate[c0] -> H[c0] + Formate[c0] + 3-4-dihydroxy-2-butanone4-phosphate[c0]		(mmp0183)	Riboflavin, FMN, and FAD Metabolism	0	1000	0	0.67922	KBase
rxn00105[c0]	ATP nicotinamide-nucleotide adenylyltransferase c0	R00137	ATP[c0] + Nicotinamide_ribonucleotide[c0] <=> NAD[c0] + PPi[c0]	2.7.7.1|2.7.7.18	mmp1578	NAD/NADP Cofactor Biosynthesis	-1000	1000	0	0.95417	KBase
rxn00799[c0]	S-Malate hydro-lyase c0	R01082	L-Malate[c0] <=> Fumarate[c0] + H2O[c0]	4.2.1.2	(mmp0130 or mmp1548)	TCA Cycle	-1000	1000	0	0.68542	KBase
rxn00313[c0]	meso-2 6-Diaminoheptanedioate carboxy-lyase c0	R00451	H[c0] + meso-2_6-Diaminopimelate[c0] -> CO2[c0] + L-Lysine[c0]	4.1.1.20	mmp1200	Lysine Biosynthesis DAP Pathway	0	1000	0	0.98454	KBase
rxn10226[c0]	isoheptadecanoyl-CDPdiacylglycerol-serine O-phosphatidyltransferase c0		L-Serine[c0] + CDP-1_2-diisoheptadecanoylglycerol[c0] -> H[c0] + CMP[c0] + Diisoheptadecanoylphosphatidylserine[c0]	|2.7.8.8|	mmp1171	Glycerolipid and Glycerophospholipid Metabolism (Bacteria)	0	1000	0	0.98565	KBase
rxn05248[c0]	FACOAL150anteiso c0		H[c0] + CoA[c0] + ATP[c0] + fa4[c0] -> PPi[c0] + AMP[c0] + fa4coa[c0]	|6.2.1.3|	mmp0566	Unsaturated Fatty Acid Biosynthesis; Biotin Biosynthesis	0	1000	0	0.51238	KBase
rxn10223[c0]	isopentadecanoyl-phosphatidate cytidylyltransferase c0		CTP[c0] + 1_2-diisopentadecanoyl-sn-glycerol_3-phosphate[c0] <=> PPi[c0] + CDP-1_2-diisopentadecanoylglycerol[c0]	|2.7.7.41|	mmp1698	Glycerolipid and Glycerophospholipid Metabolism (Bacteria)	-1000	1000	0	0.15173	KBase
rxn00285[c0]	Succinate CoA ligase ADP-forming c0	R00405	CoA[c0] + Succinate[c0] + ATP[c0] <=> Phosphate[c0] + ADP[c0] + Succinyl-CoA[c0]	6.2.1.4|6.2.1.5	(mmp1105 and mmp0955)	TCA Cycle	-1000	1000	0	0.98828	KBase
rxn10307[c0]	palmitoyl-lipoteichoic acid synthesis n=24 linked N-acetylglucosamine substituted c0		24 UDP-N-acetylglucosamine[c0] + Palmitoyllipoteichoic_acid_n=24__linked__unsubstituted[c0] <=> 24 UDP[c0] + Palmitoyllipoteichoic_acid_n=24__linked__N-acetyl-D-glucosamine[c0]	|2.7.8.-|	mmp1423	Teichoic and Lipoteichoic Acids Biosynthesis	-1000	1000	0	0.39392	KBase
rxn00770[c0]	ATP D-ribose-5-phosphate pyrophosphotransferase c0	R01049	ATP[c0] + ribose-5-phosphate[c0] <=> AMP[c0] + PRPP[c0]	2.7.6.1	mmp0410	Pentose Phosphate Pathway; De Novo Purine Biosynthesis	-1000	1000	0	0.97264	KBase	1	Direct
rxn00192[c0]	Acetyl-CoA L-glutamate N-acetyltransferase c0	R00259	Acetyl-CoA[c0] + L-Glutamate[c0] -> H[c0] + CoA[c0] + N-Acetyl-L-glutamate[c0]	2.3.1.1	mmp0897	Arginine Biosynthesis	0	1000	0	0.9197	KBase
rxn05938[c0]	Pyruvate Oxidoreductase		H[c0] + CO2[c0] + Acetyl-CoA[c0] + Reducedferredoxin[c0] <=> CoA[c0] + Oxidizedferredoxin[c0] + Pyruvate[c0]	|1.2.7.1|	(mmp1504 and mmp1502 and mmp1505 and mmp1507 and mmp1503 and mmp1506)	Pyruvate:Ferredoxin Oxidoreductase	-1000	1000	0	0.95261	KBase	38	Homology
rxn00211[c0]	UDPglucose NAD oxidoreductase c0	R00286	H2O[c0] + 2 NAD[c0] + UDP-glucose[c0] <=> 3 H[c0] + 2 NADH[c0] + UDPglucuronate[c0]	1.1.1.22	mmp0706	Sucrose Metabolism; Teichuronic Acid Biosynthesis	-1000	1000	0	0.84935	KBase
rxn04783[c0]	glycinamide ribonucleotide transformylase c0	R06974	Formate[c0] + ATP[c0] + GAR[c0] -> H[c0] + Phosphate[c0] + ADP[c0] + N-Formyl-GAR[c0]	|2.1.2.-|Undetermined|	mmp0123	De Novo Purine Biosynthesis	0	1000	0	0.98317	KBase	1	Direct
rxn01739[c0]	ATP shikimate 3-phosphotransferase c0	R02412	ATP[c0] + Shikimate[c0] <=> ADP[c0] + 3-phosphoshikimate[c0]	2.7.1.71	mmp0320	Chorismate Synthesis	-1000	1000	0	0.93	KBase
rxn00543[c0]	Ethanol NAD oxidoreductase c0	R00754	NAD[c0] + Ethanol[c0] <=> H[c0] + NADH[c0] + Acetaldehyde[c0]	|1.1.1.1|1.1.1.71|	mmp0802	Glycerolipid and Glycerophospholipid Metabolism (Bacteria)	-1000	1000	0	0.70296	KBase
rxn05235[c0]	Ribonucleotide reductase CTP c0	R02022	trdrd[c0] + CTP[c0] -> trdox[c0] + H2O[c0] + dCTP[c0]	1.17.4.2	mmp0227	Ribonucleotide Reduction	0	1000	0	0.98946	KBase	1	Direct
rxn06591[c0]	L-glutamate-semialdehyde NADP c0	R04109	H[c0] + NADPH[c0] + L-Glutamyl-tRNA-Glu[c0] <=> NADP[c0] + L-Glutamate1-semialdehyde[c0] + tRNA-Glu[c0]	|1.2.1.70|	mmp0088	Heme and Siroheme Biosynthesis	-1000	1000	0	0.98094	KBase
rxn00126[c0]	ATP L-methione S-adenosyltransferase c0	R00177	L-Methionine[c0] + H2O[c0] + ATP[c0] -> Phosphate[c0] + PPi[c0] + S-Adenosyl-L-methionine[c0]	2.5.1.6	mmp1640	Methionine Biosynthesis	0	1000	0	0.98957	KBase
rxn00414[c0]	Carbon-dioxide L-glutamine amido-ligase ADP-forming c0	R00575	H2O[c0] + 2 ATP[c0] + H2CO3[c0] + L-Glutamine[c0] -> H[c0] + Phosphate[c0] + 2 ADP[c0] + L-Glutamate[c0] + Carbamoylphosphate[c0]	6.3.5.5	(mmp1589 and mmp1013)	De Novo Pyrimidine Synthesis	0	1000	0	0.99921	KBase
rxn06937[c0]	L-Glutamate tRNAGlu ligase AMP-forming c0	R05578	H[c0] + ATP[c0] + L-Glutamate[c0] + tRNA-Glu[c0] -> PPi[c0] + AMP[c0] + L-Glutamyl-tRNA-Glu[c0]	6.1.1.17|6.1.1.24	mmp1011	tRNA Aminoacylation; Heme and Siroheme Biosynthesis	0	1000	0	0.60018	KBase
rxn03127[c0]	2-Methylthioethanesulfonate N-7-thioheptanoyl-3-O- c0	R04541	Methyl_CoM[c0] + HTP[c0] <=> CoM-S-S-CoB[c0] + Methane[c0]	|2.8.4.1|	mmp1555 and mmp1556 and mmp1557 and mmp1558 and mmp1559	Methanogenesis	-1000	1000	0	0.9704	KBase	1	Direct
rxn10312[c0]	isotetradecanoyl-lipoteichoic acid synthesis n=24 linked N-acetylglucosamine substituted c0		24 UDP-N-acetylglucosamine[c0] + Isotetradecanoyllipoteichoic_acid_n=24__linked__unsubstituted[c0] <=> 24 UDP[c0] + Isotetradecanoyllipoteichoic_acid_n=24__linked__N-acetyl-D-glucosamine[c0]	|2.7.8.-|	mmp1423	Teichoic and Lipoteichoic Acids Biosynthesis	-1000	1000	0	0.39392	KBase
rxn02508[c0]	N-5-Phospho-beta-D-ribosylanthranilate ketol-isomerase c0	R03509	N-5-phosphoribosyl-anthranilate[c0] <=> 1-2-carboxyphenylamino-1-deoxyribulose_5-phosphate[c0]	5.3.1.24	mmp1004	Tryptophan Synthesis	-1000	1000	0	0.92342	KBase
rxn00127[c0]	S-Adenosyl-L-methionine carboxy-lyase c0	R00178	H[c0] + S-Adenosyl-L-methionine[c0] -> CO2[c0] + S-Adenosylmethioninamine[c0]	4.1.1.50	mmp1583	Polyamine Metabolism	0	1000	0	0.95061	KBase
rxn05251[c0]	FACOAL170anteiso c0		H[c0] + CoA[c0] + ATP[c0] + fa12[c0] -> PPi[c0] + AMP[c0] + fa12coa[c0]	|6.2.1.3|	mmp0566	Unsaturated Fatty Acid Biosynthesis; Biotin Biosynthesis	0	1000	0	0.51238	KBase
rxn02938[c0]	1-5-Phospho-D-ribosyl-5-amino-4-imidazolecarboxylate carboxy-lyase c0	R04209	H[c0] + 5'-Phosphoribosyl-4-carboxy-5-aminoimidazole[c0] -> CO2[c0] + AIR[c0]	|4.1.1.21|	mmp0282	De Novo Purine Biosynthesis	0	1000	0	0.98415	KBase
rxn00139[c0]	AMP pyrophosphate phosphoribosyltransferase c0	R00190	Adenine[c0] + PRPP[c0] -> PPi[c0] + AMP[c0]	2.4.2.7|2.4.2.8	mmp0660	cAMP Signaling in Bacteria; Purine Conversions	0	1000	0	0.98654	KBase	1	Direct
rxn05736[c0]	fatty-acid--CoA ligase tetradecanoate c0		H[c0] + CoA[c0] + ATP[c0] + Myristic_acid[c0] -> PPi[c0] + AMP[c0] + Myristoyl-CoA[c0]	|6.2.1.3|	mmp0566	Unsaturated Fatty Acid Biosynthesis; Biotin Biosynthesis	0	1000	0	0.51238	KBase
rxn05527[c0]	cytosine transport in via proton symport c0		H[e0] + Cytosine[e0] <=> H[c0] + Cytosine[c0]		(mmp0789)	Transport	-1000	1000	0	0.76394	KBase	2	TransportDB
rxn02465[c0]	N-Acetyl-L-glutamate-5-semialdehyde NADP 5-oxidoreductase c0	R03443	NADPH[c0] + n-acetylglutamyl-phosphate[c0] -> NADP[c0] + Phosphate[c0] + 2-Acetamido-5-oxopentanoate[c0]	1.2.1.38	mmp0116	Arginine Biosynthesis	0	1000	0	0.9949	KBase
rxn09205[c0]	Phosphatidylserine syntase n-C12 0 c0		L-Serine[c0] + CDP-1_2-didodecanoylglycerol[c0] -> H[c0] + CMP[c0] + phosphatidylserine_didodecanoyl[c0]	|2.7.8.8|	mmp1171	Glycerolipid and Glycerophospholipid Metabolism (Bacteria)	0	1000	0	0.98565	KBase
rxn05957[c0]	O-Succinyl-L-homoserine succinate-lyase adding cysteine c0	R01288	H2S[c0] + O-Succinyl-L-homoserine[c0] -> H[c0] + Homocysteine[c0] + Succinate[c0]	|2.5.1.48|4.2.99.9|2.5.1.-|	mmp0012	Methionine Biosynthesis	0	1000	0	0	KBase
rxn03513[c0]	S-Adenosyl-L-methionine precorrin-3B C17-methyltransferase c0	R05180	S-Adenosyl-L-methionine[c0] + Precorrin_3B[c0] <=> 2 H[c0] + S-Adenosyl-homocysteine[c0] + Precorrin_4[c0]	|2.1.1.131|	mmp0953	Coenzyme B12 Biosynthesis	-1000	1000	0	0.97411	KBase
rxn00549[c0]	D-Fructose-1 6-bisphosphate 1-phosphohydrolase c0	R00762	H2O[c0] + D-fructose-1_6-bisphosphate[c0] -> H[c0] + Phosphate[c0] + D-fructose-6-phosphate[c0]	3.1.3.11	mmp0317	Glycolysis and Gluconeogenesis	-1000	1000	0	0.97936	KBase	9	Hypothetical
rxn01257[c0]	chorismate L-glutamine aminotransferase c0	R01716	L-Glutamine[c0] + Chorismate[c0] <=> L-Glutamate[c0] + ADC[c0]	|2.6.1.85|	mmp1005	Folate Biosynthesis; Tryptophan Synthesis	-1000	1000	0	0.78102	KBase
rxn01740[c0]	Shikimate NADP 5-oxidoreductase c0	R02413	NADP[c0] + Shikimate[c0] <=> H[c0] + NADPH[c0] + 3-Dehydroshikimate[c0]	1.1.1.25|1.1.1.282	mmp0936	Chorismate Synthesis	-1000	1000	0	0.82226	KBase
rxn12847[c0]	Gly-Try aminopeptidase c0		H2O[c0] + Gly-Tyr[c0] <=> Glycine[c0] + L-Tyrosine[c0]	|3.4.11.2|	(mmp1204 or mmp1444)	Protein Degradation	-1000	1000	0	0.96997	KBase
rxn00416[c0]	L-aspartate L-glutamine amido-ligase AMP-forming c0	R00578	H2O[c0] + ATP[c0] + L-Aspartate[c0] + L-Glutamine[c0] -> PPi[c0] + L-Glutamate[c0] + AMP[c0] + L-Asparagine[c0]	6.3.5.4	mmp0918	Glutamine/Glutamate/Aspartate/Asparagine Biosynthesis	0	1000	0	0.9234	KBase	1,62	Direct
rxn01620[c0]	L-Fuculose-1-phosphate lactaldehyde-lyase c0	R02262	L-Fuculose1-phosphate[c0] <=> Glycerone-phosphate[c0] + L-Lactaldehyde[c0]	4.1.2.17	mmp1187	L-Fucose Utilization	-1000	1000	0	0.15504	KBase	7	Homology
rxn00903[c0]	L-Valine 2-oxoglutarate aminotransferase c0	R01214	2-Oxoglutarate[c0] + L-Valine[c0] <=> 3-Methyl-2-oxobutanoate[c0] + L-Glutamate[c0]	2.6.1.42|2.6.1.6	mmp0132	Amino Acid Biosynthesis	-1000	1000	0	0.99416	KBase
rxn00947[c0]	Palmitate CoA ligase AMP-forming c0	R01280	H[c0] + CoA[c0] + ATP[c0] + Palmitate[c0] -> PPi[c0] + AMP[c0] + Palmitoyl-CoA[c0]	|6.2.1.3|	mmp0566	HMG CoA Synthesis	0	1000	0	0.51238	KBase
rxn10310[c0]	isoheptadecanoyl-lipoteichoic acid synthesis n=24 linked N-acetylglucosamine substituted c0		24 UDP-N-acetylglucosamine[c0] + Isoheptadecanoyllipoteichoic_acid_n=24__linked__unsubstituted[c0] <=> 24 UDP[c0] + Isoheptadecanoyllipoteichoic_acid_n=24__linked__N-acetyl-D-glucosamine[c0]	|2.7.8.-|	mmp1423	Teichoic and Lipoteichoic Acids Biosynthesis	-1000	1000	0	0.39392	KBase
rxn00838[c0]	IMP L-aspartate ligase GDP-forming c0	R01135	L-Aspartate[c0] + GTP[c0] + IMP[c0] -> 2 H[c0] + Phosphate[c0] + Adenylosuccinate[c0] + GDP[c0]	6.3.4.4	mmp1432	Histidine Biosynthesis; Purine Conversions	0	1000	0	0.98617	KBase	1	Direct
rxn00297[c0]	UDP-N-acetyl-D-glucosamine 2-epimerase c0	R00420	UDP-N-acetylglucosamine[c0] <=> UDP-N-acetyl-D-mannosamine[c0]	5.1.3.14	(mmp0705 or mmp0357)	Sialic Acid Metabolism	-1000	1000	0	0.92219	KBase	32	Direct
rxn00065[c0]	ATP pyrophosphate-lyase cyclizing c0	R00089	ATP[c0] -> PPi[c0] + cAMP[c0]	4.6.1.1	(mmp1064 or mmp1120)	cAMP Signaling in Bacteria	0	1000	0	0.88581	KBase
rxn00141[c0]	S-Adenosyl-L-homocysteine hydrolase c0	R00192	H2O[c0] + S-Adenosyl-homocysteine[c0] <=> Homocysteine[c0] + Adenosine[c0]	3.3.1.1	mmp0920	Methionine Biosynthesis/Degradation	-1000	1000	0	0.99086	KBase
rxn01454[c0]	S-3-Hydroxy-3-methylglutaryl-CoA acetoacetyl-CoA-lyase c0	R01978	Acetyl-CoA[c0] + H2O[c0] + Acetoacetyl-CoA[c0] -> H[c0] + CoA[c0] + HMG-CoA[c0]	|2.3.3.10|4.1.3.5|	mmp1211	Isoprenoid Biosynthesis; Archaeal Lipids	0	1000	0	0.97027	KBase	69	Homology
rxn00337[c0]	ATP L-aspartate 4-phosphotransferase c0	R00480	H[c0] + ATP[c0] + L-Aspartate[c0] <=> ADP[c0] + 4-Phospho-L-aspartate[c0]	2.7.2.4	mmp1017	Lysine Biosynthesis DAP Pathway; Threonine and Homoserine Biosynthesis	-1000	1000	0	0.71791	KBase	4	Homology
rxn00777[c0]	D-Ribose-5-phosphate ketol-isomerase c0	R01056	ribose-5-phosphate[c0] <=> D-Ribulose5-phosphate[c0]	5.3.1.6	mmp1189	Pentose Phosphate Pathway	-1000	1000	0	0.98497	KBase
rxn01512[c0]	ATP nucleoside-diphosphate phosphatransferase c0	R02093	ATP[c0] + dTDP[c0] <=> ADP[c0] + TTP[c0]	2.7.4.6	mmp0283	Purine Conversions; Pyrimidine Conversions	-1000	1000	0	0.98101	KBase
rxn01466[c0]	Geranyl-diphosphate isopentenyl-diphosphate geranyltrans-transferase c0	R02003	Isopentenyldiphosphate[c0] + Geranyldiphosphate[c0] <=> PPi[c0] + Farnesyldiphosphate[c0]	2.5.1.1|2.5.1.10|2.5.1.29	mmp0045	Archaeal Lipids	-1000	1000	0	0.12187	KBase	73	Homology
rxn02185[c0]	2-Acetolactate pyruvate-lyase carboxylating c0	R03050	ALCTT[c0] + TPP[c0] <=> Pyruvate[c0] + 2-Hydroxyethyl-ThPP[c0]	|2.2.1.6|	(mmp0651 and mmp0650)	Branched Chain Amino Acid Synthesis; Acetoin, Butanediol Metabolism	-1000	1000	0	0.99106	KBase
rxn03406[c0]	Undecaprenyl-diphospho-N-acetylmuramoyl-N-acetylglucosamine- c0		ATP[c0] + NH3[c0] + Undecaprenyl-diphospho-N-acetylmuramoyl-N-acetylglucosamine-L-alanyl-D-glutamyl-L-lysyl-D-alanyl-D-alanine[c0] -> H[c0] + Phosphate[c0] + ADP[c0] + Undecaprenyl-diphospho-N-acetylmuramoyl-N-acetylglucosamine-L-alanyl-D-glutaminyl-L-lysyl-D-alanyl-D-alanine[c0]	|6.3.1.2|	mmp1206	Peptidoglycan Biosynthesis; Amino Acid Biosynthesis	0	1000	0	0.99374	KBase
rxn01106[c0]	2-Phospho-D-glycerate 2 3-phosphomutase c0	R01518	2-Phospho-D-glycerate[c0] <=> 3-Phosphoglycerate[c0]	5.4.2.1|5.4.2.4	(mmp0598 or mmp1439 or mmp0112)	Glycolysis and Gluconeogenesis; Theronine and Homoserine Biosynthesis	-1000	1000	0	0.6879	KBase	1,57	Direct
rxn00293[c0]	UTP N-acetyl-alpha-D-glucosamine-1-phosphate uridylyltransferase c0	R00416	N-Acetyl-D-glucosamine1-phosphate[c0] + UTP[c0] <=> PPi[c0] + UDP-N-acetylglucosamine[c0]	2.7.7.23	(mmp1076 and mmp1076)	Peptidoglycan Biosynthesis	-1000	1000	0	0.48895	KBase	32	Direct
rxn05740[c0]	cpd00155 phosphorylase c0		H[c0] + Phosphate[c0] + Glycogen[c0] <=> Glucose-1-phosphate[c0] + glycogenn-1[c0]	2.4.1.1	mmp1220	Glycogen Metabolism	-1000	1000	0	0.96109	KBase
rxn11544[c0]	Hydrogenobyrinate <=> Hydrogenobyrinate a c diamide c0		H2O[c0] + 2 ATP[c0] + 2 L-Glutamine[c0] + Hydrogenobyrinate[c0] <=> 2 ADP[c0] + PPi[c0] + 2 L-Glutamate[c0] + Hydrogenobyrinate_diamide[c0]		(mmp1478 or mmp1477 or mmp0028)	Coenzyme B12 Biosynthesis	-1000	1000	0	0.9818	KBase
rxn02277[c0]	7 8-Diaminononanoate carbon-dioxide cyclo-ligase c0	R03182	CO2[c0] + ATP[c0] + 7-8-Diaminononanoate[c0] -> 3 H[c0] + Phosphate[c0] + ADP[c0] + Dethiobiotin[c0]	6.3.3.3	mmp1573	Biotin Biosynthesis	0	1000	0	0.95841	KBase
rxn12638[c0]	aminopeptidase c0		H2O[c0] + gly-pro-L[c0] -> H[c0] + Glycine[c0] + L-Proline[c0]		(mmp1204 or mmp1444)	Protein Degradation	0	1000	0	0.96997	KBase
rxn02480[c0]	5 10-Methenyltetrahydromethanopterin 10-hydrolase decyclizing c0	R03464	H2O[c0] + 5_10-Methenyltetrahydromethanopterin[c0] <=> H[c0] + 5-Formyl-H4MPT[c0]	|3.5.4.27|	mmp1191	Methanogenesis	-1000	1000	0	0.97999	KBase	1	Direct
rxn12643[c0]	aminopeptidase c0		H2O[c0] + Ala-Leu[c0] -> L-Alanine[c0] + L-Leucine[c0]		(mmp1204 or mmp1444)	Protein Degradation	0	1000	0	0.96997	KBase
rxn03079[c0]	5 10-Methylenetetrahydromethanopterin coenzyme-F420 oxidoreductase c0	R04456	H[c0] + Coenzyme_F420[c0] + 5_10-Methylenetetrahydromethanopterin[c0] <=> Reduced_coenzyme_F420[c0] + 5_10-Methenyltetrahydromethanopterin[c0]	|1.5.99.9|	mmp0372	Methanogenesis	-1000	1000	0	0.96121	KBase	1,41	Direct
rxn02264[c0]	Hydroxymethylbilane hydro-lyasecyclizing c0	R03165	Hydroxymethylbilane[c0] <=> H2O[c0] + UroporphyrinogenIII[c0]	4.2.1.75	mmp0394	Heme and Siroheme Biosynthesis	-1000	1000	0	0.92227	KBase
rxn05209[c0]	Proton sodium antiport c0		2 H[c0] + Na[e0] <=> 2 H[e0] + Na[c0]		mmp0100 or mmp0587 or mmp0679 or mmp0707 or mmp0864	Transport	-1000	1000	0	0.2944	KBase	1,2	Direct
rxn08306[c0]	CDP-diacylglycerol synthetase n-C12 0 c0		CTP[c0] + 1_2-didodecanoyl-sn-glycerol_3-phosphate[c0] <=> PPi[c0] + CDP-1_2-didodecanoylglycerol[c0]	|2.7.7.41|	mmp1698	Glycerolipid and Glycerophospholipid Metabolism (Bacteria)	-1000	1000	0	0.15173	KBase
rxn00148[c0]	ATP pyruvate O2-phosphotransferase c0	R00200	ATP[c0] + Pyruvate[c0] <=> ADP[c0] + Phosphoenolpyruvate[c0]	2.7.1.40	mmp1605	Glycolysis and Gluconeogenesis	-1000	1000	0	0.99132	KBase
rxn00214[c0]	UDPglucose 4-epimerase c0	R00291	UDP-glucose[c0] <=> UDP-galactose[c0]	5.1.3.2	mmp1090	N-Linked Glycosylation in Bacteria	-1000	1000	0	0.90807	KBase
rxn05197[c0]	Uracil ion-coupled transport c0		H[e0] + Uracil[e0] <=> H[c0] + Uracil[c0]	|TC-2.A.40|2.A.40|	mmp0681 or mmp0689	Transport	-1000	1000	0	0.2031	KBase	2	TransportDB
rxn05289[c0]	TRDR c0	R02016	H[c0] + trdox[c0] + NADPH[c0] <=> trdrd[c0] + NADP[c0]	1.6.4.5|1.8.1.9	mmp0959	Thioredoxin-disulfide Reductase; Pyrimidine Conversions	-1000	1000	0	0.95363	KBase
rxn10228[c0]	isotetradecanoyl-CDPdiacylglycerol-serine O-phosphatidyltransferase c0		L-Serine[c0] + CDP-1_2-diisotetradecanoylglycerol[c0] -> H[c0] + CMP[c0] + Diisotetradecanoylphosphatidylserine[c0]	|2.7.8.8|	mmp1171	Glycerolipid and Glycerophospholipid Metabolism (Bacteria)	0	1000	0	0.98565	KBase
rxn01977[c0]	alpha-D-Glucose 6-phosphate ketol-isomerase c0	R02739	D-glucose-6-phosphate[c0] <=> beta-D-Glucose_6-phosphate[c0]	|5.1.3.15|5.3.1.9|	mmp1295	Glycolysis and Gluconeogenesis	-1000	1000	0	0.9821	KBase
rxn09448[c0]	fatty-acid--CoA ligase octadecenoate c0		H[c0] + CoA[c0] + ATP[c0] + octadecenoate[c0] -> PPi[c0] + AMP[c0] + Octadecenoyl-CoA[c0]	|6.2.1.3|	mmp0566	Unsaturated Fatty Acid Biosynthesis; Biotin Biosynthesis	0	1000	0	0.51238	KBase
rxn03421[c0]	GTP 7 8-8 9-dihydrolase c0	R05048	2_5-Diaminopyrimidine_nucleoside_triphosphate[c0] <=> 2_5-Diamino-6-5'-triphosphoryl-3'_4'-trihydroxy-2'-oxopentyl-_amino-4-oxopyrimidine[c0]	|3.5.4.16|6.-.-.-|	mmp0034	Folate Biosynthesis	-1000	1000	0	0.97092	KBase
rxn12635[c0]	aminopeptidase c0		H2O[c0] + Gly-Met[c0] <=> L-Methionine[c0] + Glycine[c0]		(mmp1204 or mmp1444)	Protein Degradation	-1000	1000	0	0.96997	KBase
rxn00213[c0]	UTP alpha-D-glucose-1-phosphate uridylyltransferase c0	R00289	UTP[c0] + Glucose-1-phosphate[c0] <=> PPi[c0] + UDP-glucose[c0]	2.7.7.9	mmp1091	Sucrose Metabolism	-1000	1000	0	0.98642	KBase
rxn10314[c0]	anteisopentadecanoyl-lipoteichoic acid synthesis n=24 linked N-acetylglucosamine substituted c0		24 UDP-N-acetylglucosamine[c0] + Anteisopentadecanoyllipoteichoic_acid_n=24__linked__unsubstituted[c0] <=> 24 UDP[c0] + Anteisopentadecanoyllipoteichoic_acid_n=24__linked__N-acetyl-D-glucosamine[c0]	|2.7.8.-|	mmp1423	Teichoic and Lipoteichoic Acids Biosynthesis	-1000	1000	0	0.39392	KBase
rxn00493[c0]	L-Phenylalanine 2-oxoglutarate aminotransferase c0	R00694	2-Oxoglutarate[c0] + L-Phenylalanine[c0] <=> L-Glutamate[c0] + Phenylpyruvate[c0]	2.6.1.1|2.6.1.1 or 2.6.1.9|2.6.1.5|2.6.1.57|2.6.1.58|2.6.1.9	(mmp0315 and mmp0316) or (mmp0713 and mmp0714)	Amino Acid Biosynthesis	-1000	1000	0	0.61235	KBase	6	Direct
rxn00789[c0]	1-5-Phospho-D-ribosyl-ATP pyrophosphate phosphoribosyl-transferase c0	R01071	ATP[c0] + PRPP[c0] -> PPi[c0] + Phosphoribosyl-ATP[c0]	2.4.2.17	mmp0947	Histidine Biosynthesis	0	1000	0	0.98209	KBase
rxn06077[c0]	L-methionine oxidized-thioredoxin S-oxidoreductase c0	R02025	trdox[c0] + L-Methionine[c0] + H2O[c0] <=> trdrd[c0] + L-Methionine_S-oxide[c0]	|1.8.4.13|1.8.4.14|	mmp0848	Peptide Methionine Sufoxide Reductase	-1000	1000	0	0.95249	KBase
rxn02895[c0]	5-Phospho-D-ribosylamine glycine ligase ADP-forming c0	R04144	ATP[c0] + Glycine[c0] + 5-Phosphoribosylamine[c0] -> H[c0] + Phosphate[c0] + ADP[c0] + GAR[c0]	6.3.4.13	mmp0392	De Novo Purine Biosynthesis	0	1000	0	0.99089	KBase
rxn09211[c0]	Phosphatidylserine syntase n-C18 1 c0		L-Serine[c0] + CDP-1_2-dioctadec-11-enoylglycerol[c0] -> H[c0] + CMP[c0] + phosphatidylserine_dioctadec-11-enoyl[c0]	|2.7.8.8|	mmp1171	Glycerolipid and Glycerophospholipid Metabolism (Bacteria)	0	1000	0	0.98565	KBase
rxn02312[c0]	S-Adenosyl-L-methionine 8-amino-7-oxononanoate aminotransferase c0	R03231	S-Adenosyl-L-methionine[c0] + 8-Amino-7-oxononanoate[c0] <=> 7-8-Diaminononanoate[c0] + S-Adenosyl-4-methylthio-2-oxobutanoate[c0]	2.6.1.62	mmp0865	Biotin Biosynthesis	-1000	1000	0	0.94916	KBase
rxn00438[c0]	ATP thiamin-phosphate phosphotransferase c0	R00617	ATP[c0] + Thiamine_phosphate[c0] <=> ADP[c0] + TPP[c0]	2.7.4.16	mmp1124	Thiamin Biosynthesis	-1000	1000	0	0.9588	KBase
rxn10474[c0]	cobalt transport in/out via permease no H c0		Co2[c0] <=> Co2[e0]		(mmp0711 or mmp1108)	Transport	-1000	1000	0	0.97285	KBase	2	TransportDB
rxn01643[c0]	L-Aspartate-4-semialdehyde NADP oxidoreductase phosphorylating c0	R02291	NADPH[c0] + 4-Phospho-L-aspartate[c0] -> NADP[c0] + Phosphate[c0] + L-Aspartate4-semialdehyde[c0]	1.2.1.11	mmp1391	Lysine Biosynthesis; Threonine and Homoserine Biosynthesis	0	1000	0	0.98215	KBase	4	Homology
rxn09209[c0]	Phosphatidylserine syntase n-C16 1 c0		L-Serine[c0] + CDP-1_2-dihexadec-9-enoylglycerol[c0] -> H[c0] + CMP[c0] + phosphatidylserine_dihexadec-9-enoyl[c0]	|2.7.8.8|	mmp1171	Glycerolipid and Glycerophospholipid Metabolism (Bacteria)	0	1000	0	0.98565	KBase
rxn02431[c0]	Formylmethanofuran 5 6 7 8-tetrahydromethanopterin c0	R03390	Methanofuran[c0] + 5-Formyl-H4MPT[c0] -> H[c0] + H4MPT[c0] + Formylmethanofuran[c0]	|2.3.1.101|	mmp1609	Methanogenesis	-1000	1000	0	0.94866	KBase	1	Direct
rxn01999[c0]	dTDP-4-amino-4 6-dideoxy-D-glucose 2-oxoglutarate aminotransferase c0	R02773	2-Oxoglutarate[c0] + dTDP-4-amino-4_6-dideoxy-D-glucose[c0] <=> L-Glutamate[c0] + dTDP-4-oxo-6-deoxy-D-glucose[c0]	2.6.1.33	mmp0351	None	-1000	1000	0	0	KBase
rxn01362[c0]	Orotidine-5'-phosphate pyrophosphate phosphoribosyltransferase c0	R01870	PRPP[c0] + Orotate[c0] -> PPi[c0] + Orotidylic_acid[c0]	2.4.2.10	(mmp0079 or mmp1492)	De Novo Pyrimidine Synthesis	0	1000	0	0.9532	KBase	1	Direct
rxn06493[c0]	dihydrolipoylprotein NAD oxidoreductase c0	R03815	NAD[c0] + Dihydrolipolprotein[c0] <=> H[c0] + NADH[c0] + Lipoylprotein[c0]	|1.8.1.4|	mmp1332	Glycine and Serine Utilization	-1000	1000	0	0.79008	KBase
rxn02402[c0]	Nicotinate-nucleotide pyrophosphate phosphoribosyltransferase c0	R03348	2 H[c0] + Quinolinate[c0] + PRPP[c0] -> CO2[c0] + PPi[c0] + Nicotinate_ribonucleotide[c0]	2.4.2.19	mmp0877	NAD/NADP Cofactor Biosynthesis	0	1000	0	0.96992	KBase
rxn10224[c0]	anteisopentadecanoyl-phosphatidate cytidylyltransferase c0		CTP[c0] + 1_2-dianteisopentadecanoyl-sn-glycerol_3-phosphate[c0] <=> CDP-1_2-dianteisopentadecanoylglycerol[c0] + PPi[c0]	|2.7.7.41|	mmp1698	Glycerolipid and Glycerophospholipid Metabolism (Bacteria)	-1000	1000	0	0.15173	KBase
rxn10231[c0]	isohexadecanoyl-CDPdiacylglycerol-serine O-phosphatidyltransferase c0		L-Serine[c0] + CDP-1_2-diisohexadecanoylglycerol[c0] -> H[c0] + CMP[c0] + Diisohexadecanoylphosphatidylserine[c0]	|2.7.8.8|	mmp1171	Glycerolipid and Glycerophospholipid Metabolism (Bacteria)	0	1000	0	0.98565	KBase
rxn02811[c0]	3-Isopropylmalate hydro-lyase c0	R04001	3-Isopropylmalate[c0] <=> H2O[c0] + 2-Isopropylmaleate[c0]	4.2.1.33	(mmp1149 and mmp0136)	Branched Chain Amino Acid Biosynthesis	-1000	1000	0	0.93134	KBase
rxn05939[c0]	2-oxoglutarate synthase rev c0		H[c0] + CO2[c0] + Reducedferredoxin[c0] + Succinyl-CoA[c0] <=> CoA[c0] + 2-Oxoglutarate[c0] + Oxidizedferredoxin[c0]	|1.2.7.3|	mmp1687 and mmp1316 and mmp0003 and mmp1315	TCA Cycle	-1000	1000	0	0	KBase	1	Direct
rxn01019[c0]	Carbamoyl-phosphate L-ornithine carbamoyltransferase c0	R01398	Carbamoylphosphate[c0] + Ornithine[c0] -> 2 H[c0] + Phosphate[c0] + Citrulline[c0]	2.1.3.3	mmp0553	Arginine Biosynthesis	0	1000	0	0.9882	KBase
rxn00412[c0]	UTP ammonia ligaseADP-forming c0	R00573	H2O[c0] + ATP[c0] + L-Glutamine[c0] + UTP[c0] -> 2 H[c0] + Phosphate[c0] + ADP[c0] + CTP[c0] + L-Glutamate[c0]	6.3.4.2	mmp0893	Pyrimidine Conversions	0	1000	0	0.98711	KBase	1	Direct
rxn08310[c0]	CDP-diacylglycerol synthetase n-C16 1 c0		CTP[c0] + 1_2-dihexadec-9-enoyl-sn-glycerol_3-phosphate[c0] <=> PPi[c0] + CDP-1_2-dihexadec-9-enoylglycerol[c0]	|2.7.7.41|	mmp1698	Glycerolipid and Glycerophospholipid Metabolism (Bacteria)	-1000	1000	0	0.15173	KBase
rxn03135[c0]	Imidazole-glycerol-3-phosphate synthase c0	R04558	L-Glutamine[c0] + phosphoribulosylformimino-AICAR-phosphate[c0] -> H[c0] + L-Glutamate[c0] + AICAR[c0] + D-erythro-imidazol-glycerol-phosphate[c0]		((mmp0256 or mmp1082) and (mmp1722 or mmp1083))	Histidine Biosynthesis	0	1000	0	0.99701	KBase
rxn00469[c0]	N2-Acetyl-L-ornithine amidohydrolase c0	R00669	H2O[c0] + N-Acetylornithine[c0] <=> Acetate[c0] + Ornithine[c0]	3.5.1.14|3.5.1.16	mmp1398	Arginine Biosynthesis	-1000	1000	0	0.7241	KBase
rxn12512[c0]	R-4'-Phosphopantothenate L-cysteine ligase c0	R04230	ATP[c0] + L-Cysteine[c0] + 4-phosphopantothenate[c0] -> PPi[c0] + R-4'-Phosphopantothenoyl-L-cysteine[c0] + AMP[c0]	|6.3.2.5|	(mmp0204 or mmp1606)	Coenzyme A Biosynthesis	0	1000	0	0.9768	KBase
rxn00791[c0]	N-5-Phospho-D-ribosylanthranilate pyrophosphate c0	R01073	PRPP[c0] + Anthranilate[c0] -> PPi[c0] + N-5-phosphoribosyl-anthranilate[c0]	2.4.2.18	mmp1007	Tryptophan Synthesis	0	1000	0	0.98709	KBase
rxn08040[c0]	UDP-N-acetylglucosamine undecaprenylphosphate N-acetylglucosamine -1-phosphate transferase c0	R08856	UDP-N-acetylglucosamine[c0] + Undecaprenylphosphate[c0] <=> UMP[c0] + Undecaprenyl_diphospho_N-acetyl-glucosamine[c0]		mmp1423	Teichoic and Lipoteichoic Acids Biosynthesis	-1000	1000	0	0.39392	KBase
rxn01636[c0]	N2-Acetyl-L-ornithine L-glutamate N-acetyltransferase c0	R02282	L-Glutamate[c0] + N-Acetylornithine[c0] <=> N-Acetyl-L-glutamate[c0] + Ornithine[c0]	|2.3.1.35|	mmp0897	Arginine Biosynthesis	-1000	1000	0	0.988	KBase
rxn00914[c0]	ATP inosine 5'-phosphotransferase c0	R01228	ATP[c0] + Guanosine[c0] <=> ADP[c0] + GMP[c0]	|2.7.1.73|	mmp0418	Purine Conversions	-1000	1000	0	0.20243	KBase	68	Homology
rxn03843[c0]	Farnesyl diphosphate Isopentenyl diphosphate farnesyl transferase c0	R05555	Isopentenyldiphosphate[c0] + Farnesyldiphosphate[c0] -> PPi[c0] + trans_trans_cis-Geranylgeranyl_diphosphate[c0]	|2.5.1.-|	mmp1345	Isoprenoid Biosynthesis	0	1000	0	0.40242	KBase
rxn01329[c0]	D-Mannose 6-phosphate 1 6-phosphomutase c0	R01818	D-mannose-6-phosphate[c0] <=> D-Mannose1-phosphate[c0]	5.4.2.8	(mmp1372 or mmp1077)	Mannose Metabolism	-1000	1000	0	0.84904	KBase
rxn04047[c0]	precorrin-3B C17-methyltransferase c0	R05809	S-Adenosyl-L-methionine[c0] + Cobalt-precorrin_3[c0] <=> H[c0] + S-Adenosyl-homocysteine[c0] + Cobalt-precorrin_4[c0]	|2.1.1.131|	mmp0953	Coenzyme B12 Biosynthesis	-1000	1000	0	0.97411	KBase
rxn05177[c0]	Thiamin-ABC transport c0		H2O[c0] + ATP[c0] + Thiamin[e0] -> H[c0] + Phosphate[c0] + ADP[c0] + Thiamin[c0]		((mmp0110 or mmp1518))	Transport	0	1000	0	0.031108	KBase
rxn01353[c0]	ATP nucleoside-diphosphate phosphatransferase c0	R01857	ATP[c0] + dGDP[c0] <=> ADP[c0] + dGTP[c0]	2.7.4.6	mmp0283	Purine Conversions; Pyrimidine Conversions	-1000	1000	0	0.98101	KBase	1	Direct
rxn00077[c0]	ATP NAD 2'-phosphotransferase c0	R00104	NAD[c0] + ATP[c0] <=> NADP[c0] + ADP[c0]	2.7.1.23	mmp1489	NAD/NADP Cofactor Biosynthesis	-1000	1000	0	0.98373	KBase
rxn05667[c0]	Urea transport via facilitate diffusion c0		Urea[e0] <=> Urea[c0]			Transport	-1000	1000	0	0	Physiological
rxn09450[c0]	fatty-acid--CoA ligase hexadecenoate peroxisomal c0		H[c0] + CoA[c0] + ATP[c0] + hexadecenoate[c0] -> PPi[c0] + AMP[c0] + Hexadecenoyl-CoA[c0]	|6.2.1.3|	mmp0566	Unsaturated Fatty Acid Biosynthesis; Biotin Biosynthesis	0	1000	0	0.51238	KBase
rxn01213[c0]	Dimethylallyl-diphosphate isopentenyl-diphosphate c0	R01658	Isopentenyldiphosphate[c0] + DMAPP[c0] <=> PPi[c0] + Geranyldiphosphate[c0]	2.5.1.1|2.5.1.10|2.5.1.29	mmp0045	Archaeal Lipids	-1000	1000	0	0.12187	KBase	73	Homology
rxn01917[c0]	ATP N-acetyl-L-glutamate 5-phosphotransferase c0	R02649	H[c0] + ATP[c0] + N-Acetyl-L-glutamate[c0] <=> ADP[c0] + n-acetylglutamyl-phosphate[c0]	2.7.2.8	mmp0063	Arginine Biosynthesis	-1000	1000	0	0.99531	KBase
rxn01100[c0]	ATP 3-phospho-D-glycerate 1-phosphotransferase c0	R01512	H[c0] + ATP[c0] + 3-Phosphoglycerate[c0] <=> ADP[c0] + 1_3-Bisphospho-D-glycerate[c0]	2.7.2.3	mmp1532	Glycolysis and Gluconeogenesis	-1000	1000	0	0.98697	KBase	5	Homology
rxn02339[c0]	4-Hydroxy-L-glutamate 2-oxoglutarate aminotransferase c0	R03266	2-Oxoglutarate[c0] + 4-Hydroxy-L-glutamate[c0] <=> L-Glutamate[c0] + 4-Hydroxy-2-oxoglutarate[c0]	|2.6.1.23|2.6.1.1|	(mmp1396 or mmp1216 or mmp1072)	Amino Acid Biosynthesis	-1000	1000	0	0.70583	KBase
rxn02175[c0]	ATP pantetheine-4'-phosphate adenylyltransferase c0	R03035	ATP[c0] + Phosphopantetheine[c0] <=> PPi[c0] + Dephospho-CoA[c0]	2.7.7.3	mmp1093	Coenzyme A Biosynthesis	-1000	1000	0	0.87611	KBase
rxn00288[c0]	Succinate acceptor oxidoreductase c0	R00408	Fumarate[c0] + FADH2[c0] -> Succinate[c0] + FAD[c0]	1.3.99.1	(mmp1277 and mmp1067)	Succinate Dehydrogenase	0	1000	0	0.59016	KBase
rxn01790[c0]	R-Pantoate NADP 2-oxidoreductase c0	R02472	NADP[c0] + Pantoate[c0] <=> H[c0] + NADPH[c0] + 2-Dehydropantoate[c0]	1.1.1.169	(mmp0672 or mmp0654)	Coenzyme A Biosynthesis; Branched Chain Amino Acid Biosynthesis	-1000	1000	0	0.99321	KBase
rxn03075[c0]	ATP 4-methyl-5-2-hydroxyethyl-thiazole 2-phosphotransferase c0	R04448	ATP[c0] + 4-Methyl-5-2-hydroxyethyl-thiazole[c0] <=> ADP[c0] + 4-Methyl-5-2-phosphoethyl-thiazole[c0]	2.7.1.50	mmp1138	Thiamin Biosynthesis	-1000	1000	0	0.98662	KBase
rxn00747[c0]	D-Glyceraldehyde-3-phosphate ketol-isomerase c0	R01015	Glyceraldehyde3-phosphate[c0] <=> Glycerone-phosphate[c0]	5.3.1.1	mmp0687	Glycerolipid and Glycerophospholipid Metabolism (Bacteria)	-1000	1000	0	0.95959	KBase
rxn00707[c0]	ITP cytidine 5'-phosphotransferase c0	R00962	ITP[c0] + Cytidine[c0] <=> CMP[c0] + IDP[c0]	|2.7.1.48|	mmp0626	Pyrimidine Conversions	-1000	1000	0	0.013479	KBase
rxn03108[c0]	ATP 4-amino-2-methyl-5-phosphomethylpyrimidine phosphotransferase c0	R04509	ATP[c0] + 4-Amino-5-phosphomethyl-2-methylpyrimidine[c0] <=> ADP[c0] + 4-Amino-2-methyl-5-diphosphomethylpyrimidine[c0]	2.7.4.7	mmp1639	Thiamin Biosynthesis	-1000	1000	0	0.93366	KBase
rxn03512[c0]	Precorrin 8X 11 12-methylmutase c0	R05177	H[c0] + Precorrin_8[c0] <=> Hydrogenobyrinate[c0]	|5.4.1.2|	mmp0330	Coenzyme B12 Synthesis	-1000	1000	0	0.9769	KBase
rxn00237[c0]	ATP nucleoside-diphosphate phosphatransferase c0	R00330	ATP[c0] + GDP[c0] <=> ADP[c0] + GTP[c0]	2.7.4.6	mmp0283	Purine Conversions; Pyrimidine Conversions	-1000	1000	0	0.98101	KBase	1	Direct
rxn00420[c0]	L-O-Phosphoserine phosphohydrolase c0	R00582	H2O[c0] + phosphoserine[c0] -> H[c0] + Phosphate[c0] + L-Serine[c0]	3.1.3.3	(mmp0542 or mmp0541)	Glycine and Serine Utilization; Serine Biosynthesis	0	1000	0	0.9911	KBase
rxn00001[c0]	Pyrophosphate phosphohydrolase c0	R00004	H2O[c0] + PPi[c0] -> 2 H[c0] + 2 Phosphate[c0]	3.6.1.1	mmp0219	HPr Catabolite Repression System	0	1000	0	0.9822	KBase
rxn10313[c0]	isopentadecanoyl-lipoteichoic acid synthesis n=24 linked N-acetylglucosamine substituted c0		24 UDP-N-acetylglucosamine[c0] + Isopentadecanoyllipoteichoic_acid_n=24__linked__unsubstituted[c0] <=> 24 UDP[c0] + Isopentadecanoyllipoteichoic_acid_n=24__linked__N-acetyl-D-glucosamine[c0]	|2.7.8.-|	mmp1423	Teichoic and Lipoteichoic Acids Biosynthesis	-1000	1000	0	0.39392	KBase
rxn01268[c0]	Prephenate NAD oxidoreductasedecarboxylating c0	R01728	NAD[c0] + Prephenate[c0] -> CO2[c0] + NADH[c0] + p-hydroxyphenylpyruvate[c0]	1.3.1.12|1.3.1.43|1.3.1.52	mmp1514	Chorismate Synthesis	0	1000	0	0.69666	KBase
rxn10220[c0]	isoheptadecanoyl-phosphatidate cytidylyltransferase c0		CTP[c0] + 1_2-diisoheptadecanoyl-sn-glycerol_3-phosphate[c0] <=> PPi[c0] + CDP-1_2-diisoheptadecanoylglycerol[c0]	|2.7.7.41|	mmp1698	Glycerolipid and Glycerophospholipid Metabolism (Bacteria)	-1000	1000	0	0.15173	KBase
rxn00858[c0]	Agmatine amidinohydrolase c0	R01157	H2O[c0] + Agmatine[c0] -> Putrescine[c0] + Urea[c0]	3.5.3.11	mmp1585	Polyamine Metabnolism; Arginine and Ornithine Degradation	0	1000	0	0.98397	KBase
rxn10571[c0]	magnesium transport via ABC system c0		H2O[c0] + Mg[e0] + ATP[c0] -> H[c0] + Mg[c0] + Phosphate[c0] + ADP[c0]			Transport	0	1000	0	N/A	Physiological
rxn05195[c0]	Fe3-ABC transport c0		H2O[c0] + ATP[c0] + fe3[e0] -> H[c0] + Phosphate[c0] + ADP[c0] + fe3[c0]		(mmp0108 and mmp0109 and mmp0110) or (mmp0196 and mmp0197 and mmp0198) or (mmp1181 and mmp1182 and mmp1183)	Transport	0	1000	0	N/A	Physiological	1,2	Direct
rxn00062[c0]	ATP phosphohydrolase protein-secreting c0	R00086	H2O[c0] + ATP[c0] -> H[c0] + Phosphate[c0] + ADP[c0]	|3.6.1.3|3.6.1.5|3.6.1.8|3.6.1.15|3.6.3.1|3.6.3.2|3.6.3.3|3.6.3.4|3.6.3.5|3.6.3.6|3.6.3.7|3.6.3.8|3.6.3.9|3.6.3.10|3.6.3.11|3.6.3.12|3.6.3.14|3.6.3.15|3.6.3.16|3.6.3.17|3.6.3.18|3.6.3.19|3.6.3.20|3.6.3.21|3.6.3.22|3.6.3.23|3.6.3.24|3.6.3.25|3.6.3.26|3.6.3.27|3.6.3.28|3.6.3.29|3.6.3.30|3.6.3.31|3.6.3.32|3.6.3.33|3.6.3.34|3.6.3.35|3.6.3.36|3.6.3.37|3.6.3.38|3.6.3.39|3.6.3.40|3.6.3.41|3.6.3.42|3.6.3…		Non-Growth Associated Maintenance	5.1176	5.1176	0	N/A	Gapfill
rxn01208[c0]	2-Oxo-4-methyl-3-carboxypentanoate decarboxylation c0	R01652	H[c0] + 2-isopropyl-3-oxosuccinate[c0] -> CO2[c0] + 4MOP[c0]			None	0	1000	0	N/A	Gapfill
rxn05319[c0]	H2Ot5 c0		H2O[c0] -> H2O[e0]			Transport	0	1000	0	N/A	Physiological
rxn05467[c0]	CO2 transport via diffusion c0		CO2[e0] <=> CO2[c0]			Transport	-1000	1000	0	N/A	Physiological
rxn03393[c0]	Octaprenyl-hydroxybenzoate decarboxylase c0	R04986	H[c0] + 3-Octaprenyl-4-hydroxybenzoate[c0] -> CO2[c0] + 2-Octaprenylphenol[c0]	|4.1.1.-|	(mmp1288 and mmp1552)	Hydroxyaromatic Decarboxylase Family	0	1000	0	0.96944	KBase
rxn02832[c0]	O-succinylbenzoate-CoA synthase c0	R04031	H2O[c0] + Succinylbenzoate[c0] <=> SHCHC[c0]	|4.2.1.-|4.2.1.113|		Menaquinone and Phylloquinone Biosynthesis	-1000	1000	0	0	Gapfill
rxn10052[c0]	adenylate kinase Inorganic triphosphate c0		H[c0] + AMP[c0] + Triphosphate[c0] -> ADP[c0] + PPi[c0]	|2.7.4.3|		Purine Conversions	0	1000	0	0	Gapfill
rxn05388[c0]	5-methyl-hexanoyl-ACP malonyl-acyl-carrier-protein C-acyltransferase decarboxylating c0		H[c0] + 5-methyl-hexanoyl-ACP[c0] + Malonyl-acyl-carrierprotein-[c0] -> CO2[c0] + ACP[c0] + 7-methyl-3-oxo-octanoyl-ACP[c0]	|2.3.1.0|	mmp1211	Fatty Acid Biosynthesis	0	1000	0	0.012453	KBase
rxn05359[c0]	4-methyl-3-oxo-hexanoyl-ACP malonyl-acyl-carrier-protein C-acyltransferase decarboxylating c0		H[c0] + Malonyl-acyl-carrierprotein-[c0] + 2-methylbutyryl-ACP[c0] -> CO2[c0] + ACP[c0] + 4-methyl-3-oxo-hexanoyl-ACP[c0]	|2.3.1.0|	mmp1211	Fatty Acid Biosynthesis	0	1000	0	0.012453	KBase
rxn02288[c0]	Uroporphyrinogen-III carboxy-lyase c0	R03197	4 H[c0] + UroporphyrinogenIII[c0] -> 4 CO2[c0] + CoproporphyrinogenIII[c0]	4.1.1.37	(mmp0830 and mmp1150)	Heme and Siroheme Biosynthesis	0	1000	0	0.91453	KBase
rxn08766[c0]	beta-ketoacyl-ACP synthase 2 c0		CO2[c0] + CoA[c0] + Acetoacetyl-ACP[c0] -> H[c0] + Acetyl-CoA[c0] + Malonyl-acyl-carrierprotein-[c0]		mmp1211	None	0	1000	0	0.0027405	KBase
rxn08019[c0]	acyl-acyl-carrier-protein synthetase n-C18 0 c0		H[c0] + ATP[c0] + ocdca[c0] + ACP[c0] -> PPi[c0] + AMP[c0] + Octadecanoyl-ACP[c0]	|6.2.1.20|		None	0	1000	0	N/A	Gapfill
rxn00737[c0]	L-threonine ammonia-lyase c0	R00996	L-Threonine[c0] -> NH3[c0] + 2-Oxobutyrate[c0]	|4.3.1.19|		Branched Chain Amino Acid Biosynthesis	0	1000	0	0	Gapfill
rxn05396[c0]	9-methyl-decanoyl-ACP malonyl-acyl-carrier-protein C-acyltransferase decarboxylating c0		H[c0] + Malonyl-acyl-carrierprotein-[c0] + 9-methyl-decanoyl-ACP[c0] -> CO2[c0] + ACP[c0] + 11-methyl-3-oxo-dodecanoyl-ACP[c0]	|2.3.1.0|	mmp1211	Fatty Acid Biosynthesis	0	1000	0	0.012453	KBase
rxn05029[c0]	ATP cobinamide Cobeta-adenosyltransferase c0	R07268	ATP[c0] + H2[c0] + Cobinamide[c0] -> 2 H[c0] + Triphosphate[c0] + Adenosyl_cobinamide[c0]	|2.5.1.17|		Coenzyme B12 Biosynthesis	0	1000	0	0	Gapfill
rxn10181[c0]	NMN permease c0		Nicotinamide_ribonucleotide[e0] -> Nicotinamide_ribonucleotide[c0]			Transport	0	1000	0	0	Physiological
rxn01675[c0]	dTTP alpha-D-glucose-1-phosphate thymidylyltransferase c0	R02328	TTP[c0] + Glucose-1-phosphate[c0] -> PPi[c0] + dTDPglucose[c0]	2.7.7.24|2.7.7.33	mmp1076	dTDP-Rhamnose Synthesis	0	1000	0	0.19741	KBase
rxn01644[c0]	L-Aspartate-4-semialdehyde hydro-lyase adding pyruvate and c0	R02292	L-Aspartate4-semialdehyde[c0] + Pyruvate[c0] -> H[c0] + 2 H2O[c0] + Dihydrodipicolinate[c0]	4.2.1.52	mmp0576	Lysine Biosynthesis DAP Pathway	0	1000	0	0.021161	KBase
rxn01997[c0]	dTDPglucose 4 6-hydro-lyase c0	R06513	dTDPglucose[c0] -> H2O[c0] + dTDP-4-oxo-6-deoxy-D-glucose[c0]	4.2.1.46	mmp1090	dTDP-Rhamnose Synthesis	0	1000	0	0.015835	KBase
rxn05379[c0]	12-methyl-tetra-decanoyl-ACP malonyl-acyl-carrier-protein C-acyltransferase decarboxylating c0		H[c0] + Malonyl-acyl-carrierprotein-[c0] + 12-methyl-tetra-decanoyl-ACP[c0] -> CO2[c0] + ACP[c0] + 14-methyl-3-oxo-hexa-decanoyl-ACP[c0]	|2.3.1.0|	mmp1211	Fatty Acid Biosynthesis	0	1000	0	0.012453	KBase
rxn05371[c0]	8-methyl-decanoyl-ACP malonyl-acyl-carrier-protein C-acyltransferase decarboxylating c0		H[c0] + Malonyl-acyl-carrierprotein-[c0] + 8-methyl-decanoyl-ACP[c0] -> CO2[c0] + ACP[c0] + 10-methyl-3-oxo-dodecanoyl-ACP[c0]	|2.3.1.0|	mmp1211	Fatty Acid Biosynthesis	0	1000	0	0.012453	KBase
rxn00300[c0]	GTP 7 8-8 9-dihydrolase pyrophosphate-forming c0	R00425	3 H2O[c0] + GTP[c0] -> H[c0] + Formate[c0] + PPi[c0] + 2_5-Diamino-6-5'-phosphoribosylamino-4-pyrimidineone[c0]	|3.5.4.25|	mmp0183	Riboflavin, FMN, and FAD Metabolism	0	1000	0	0.39555	KBase
rxn00392[c0]	ATP riboflavin 5'-phosphotransferase c0	R00549	Riboflavin[c0] + ATP[c0] -> ADP[c0] + FMN[c0]	2.7.1.26		Ubiquionine Biosynthesis	0	1000	0	0	Gapfill
rxn03397[c0]	UDP-L-rhamnose flavonol-3-O-D-glucoside L-rhamnosyltransferase c0	R04990	S-Adenosyl-L-methionine[c0] + 2-Octaprenyl-6-methoxy-1_4-benzoquinone[c0] -> H[c0] + S-Adenosyl-homocysteine[c0] + 2-Octaprenyl-3-methyl-6-methoxy-1_4-benzoquinone[c0]	|2.1.1.-|	mmp0497	Ubiquionine Biosynthesis	0	1000	0	0.68382	KBase
rxn10481[c0]	Copper transport via ABC system c0		H2O[c0] + ATP[c0] + Cu2[e0] -> H[c0] + Phosphate[c0] + ADP[c0] + Cu2[c0]		mmp1165 or mmp1641	Transport	0	1000	0	0.92767	KBase	2	TransportDB
rxn13477[c0]	Hexaprenyl-pyrophosphate-synthase c0		3 PPi[c0] + all-trans-Hexaprenyl_diphosphate[c0] -> 3 Isopentenyldiphosphate[c0] + Farnesyldiphosphate[c0]			None	0	1000	0	N/A	Gapfill
rxn10954[c0]	C180SN c0		7 CO2[c0] + 8 H2O[c0] + 16 NADP[c0] + 7 ACP[c0] + Octadecanoyl-ACP[c0] -> 23 H[c0] + 16 NADPH[c0] + 7 Malonyl-acyl-carrierprotein-[c0] + Acetoacetyl-ACP[c0]			None	0	1000	0	N/A	Gapfill
rxn02914[c0]	3-Phosphoserine 2-oxoglutarate aminotransferase c0	R04173	3-Phosphonooxypyruvate[c0] + L-Glutamate[c0] -> 2-Oxoglutarate[c0] + phosphoserine[c0]	2.6.1.52	mmp0391	Glycine and Serine Utilization; Serine Biosynthesis; Pyridoxin Biosynthesis	0	1000	0	0.0098046	KBase
rxn00350[c0]	glutathione hydralase periplasmic c0	R00494	H2O[c0] + GSH[c0] -> L-Glutamate[c0] + Cys-Gly[c0]	|2.3.2.2|3.4.11.4|		Glutathione: Biosynthesis and gamma-Glutamyl Cycle	0	1000	0	0	Gapfill
rxn03536[c0]	Adenosyl cobinamide kinase c0	R05221	ATP[c0] + Adenosyl_cobinamide[c0] -> H[c0] + ADP[c0] + Adenosyl_cobinamide_phosphate[c0]	|2.7.1.156|		Coenzyme B12 Biosynthesis	0	1000	0	0	Gapfill
rxn05054[c0]	adenosylcobyric acid R-1-aminopropan-2-ol ligase ADP-forming c0	R07302	H[c0] + Phosphate[c0] + ADP[c0] + Adenosyl_cobinamide[c0] -> ATP[c0] + Adenosylcobyric_acid[c0] + 1-Aminopropan-2-ol[c0]	|6.3.1.10|	mmp0951	Coenzyme B12 Biosynthesis	0	1000	0	0.8679	KBase
rxn02160[c0]	L-Histidinol-phosphate phosphohydrolase c0	R03013	H2O[c0] + L-histidinol-phosphate[c0] -> H[c0] + Phosphate[c0] + L-Histidinol[c0]	3.1.3.15	mmp0548	Histidine Biosynthesis	0	1000	0	0.2019	KBase
rxn12008[c0]	rxn12008 c0	R05611	Isopentenyldiphosphate[c0] + all-trans-Heptaprenyl_diphosphate[c0] -> PPi[c0] + Farnesylfarnesylgeraniol[c0]		mmp0045	Polyprenyl Diphosphate Biosynthesis	0	1000	0	0.12187	KBase
rxn05039[c0]	pyrimidine phosphatase c0	R07280	H2O[c0] + 5-Amino-6-5-phosphoribitylaminouracil[c0] -> H[c0] + Phosphate[c0] + 4-1-D-Ribitylamino-5-aminouracil[c0]	|3.1.3.-|		Riboflavin, FMN, and FAD Metabolism	0	1000	0	0	Gapfill
rxn02269[c0]	S-3-methyl-2-oxopentanoate NAD 2-oxidoreductase c0	R03171	CoA[c0] + NAD[c0] + 3MOP[c0] -> CO2[c0] + NADH[c0] + 2-Methylbutyryl-CoA[c0]	|1.2.1.25|	mmp1259	None	0	1000	0	N/A	Gapfill
rxn03891[c0]	trans-hexaprenyltranstransferase c0	R05612	Isopentenyldiphosphate[c0] + all-trans-Hexaprenyl_diphosphate[c0] <=> PPi[c0] + all-trans-Heptaprenyl_diphosphate[c0]	|2.5.1.30|	mmp0045	Polyprenyl Diphosphate Biosynthesis	-1000	1000	0	0.12187	KBase
rxn01256[c0]	Chorismate pyruvatemutase c0	R01715	Chorismate[c0] -> Prephenate[c0]	5.4.99.5		Chorismate Synthesis; Phenylalanine Synthesis	0	1000	0	0	Gapfill
rxn00102[c0]	Carbonic acid hydro-lyase c0	R00132	CO2[c0] + H2O[c0] -> H[c0] + H2CO3[c0]	|4.2.1.1|	mmp1299 or mmp0049	CO2 Uptake, Carboxysome	0	1000	0	0.91831	KBase
rxn09562[c0]	guanylate kinase GMP dATP c0		dATP[c0] + GMP[c0] -> dADP[c0] + GDP[c0]	|2.7.4.8|		Purine Conversions	0	1000	0	0	Gapfill
rxn01972[c0]	N6-Acetyl-LL-2 6-diaminoheptanedioate amidohydrolase c0	R02733	H2O[c0] + N-acetyl-LL-2_6-diaminopimelate[c0] -> Acetate[c0] + LL-2_6-Diaminopimelate[c0]	|3.5.1.47|		Lysine Biosynthesis DAP Pathway	0	1000	0	0	Gapfill
rxn05513[c0]	calcium efflux via ABC system c0		H[c0] + Phosphate[c0] + ADP[c0] + Ca2[e0] -> H2O[c0] + ATP[c0] + Ca2[c0]		mmp0510 or mmp0720	Transport	0	1000	0	N/A	Physiological	2	TransportDB
rxn03537[c0]	Adenosyl cobinamide phosphate guanyltransferase c0	R05222	H[c0] + GTP[c0] + Adenosyl_cobinamide_phosphate[c0] -> PPi[c0] + Adenosylcobinamide-GDP[c0]	|2.7.7.62|		Coenzyme B12 Biosynthesis	0	1000	0	0	Gapfill
rxn03030[c0]	Acetyl-CoA L-2 3 4 5-tetrahydrodipicolinate N2-acetyltransferase c0	R04364	Acetyl-CoA[c0] + H2O[c0] + tetrahydrodipicolinate[c0] -> CoA[c0] + L-2-Acetamido-6-oxopimelate[c0]	|2.3.1.89|	mmp0350	Lysine Biosynthesis DAP Pathway	0	1000	0	0.8817	KBase
rxn00119[c0]	ATP nucleoside-phosphate phosphotransferase c0	R00158	ATP[c0] + UMP[c0] -> ADP[c0] + UDP[c0]	|2.7.4.4|2.7.4.14|2.7.4.22|2.7.4.-|	mmp0385	None	0	1000	0	0.81695	KBase
rxn01265[c0]	Nicotinate D-ribonucleotide pyrophosphate phosphoribosyltransferase c0	R01724	H[c0] + Niacin[c0] + PRPP[c0] -> PPi[c0] + Nicotinate_ribonucleotide[c0]	|2.4.2.11|		NAD/NADP Cofactor Biosynthesis	0	1000	0	0	Gapfill
rxn03919[c0]	D-glycero-D-manno-heptose 1 7-bisphosphate phosphatase c0	R05647	H2O[c0] + D-Glycero-D-manno-heptose1-7-bisphosphate[c0] -> H[c0] + Phosphate[c0] + D-Glycero-D-manno-heptose1-phosphate[c0]	|3.1.-.-|	(mmp0359 and mmp1170 and mmp0590)	LOS Core Oligosaccharide Biosynthesis	0	1000	0	0.033534	KBase
rxn01068[c0]	L-Threonine NAD oxidoreductase c0	R01465	L-Threonine[c0] + NAD[c0] -> H[c0] + NADH[c0] + L-2-Amino-acetoacetate[c0]	1.1.1.103		Threonine Degradation; Glycine Biosynthesis	0	1000	0	0	Gapfill
rxn05384[c0]	3-methylbutanoyl-ACP malonyl-acyl-carrier-protein C-acyltransferase decarboxylating c0		H[c0] + Malonyl-acyl-carrierprotein-[c0] + isovaleryl-ACP[c0] -> CO2[c0] + ACP[c0] + 5-methyl-3-oxo-hexanoyl-ACP[c0]	|2.3.1.0|	mmp1211	Fatty Acid Biosynthesis	0	1000	0	0.012453	KBase
rxn02831[c0]	O-Succinylbenzoate CoA ligase AMP-forming c0	R04030	H[c0] + CoA[c0] + ATP[c0] + Succinylbenzoate[c0] <=> PPi[c0] + AMP[c0] + Succinylbenzoyl-CoA[c0]	6.2.1.26		Menaquinone and Phylloquinone Biosynthesis	-1000	1000	0	0	Gapfill
rxn11650[c0]	cobIIyrinic acid-a c-diamide FMN oxidoreductase c0	R05218	2 Cob(II)yrinate_diamide[c0] + FMNH2[c0] -> 2 H[c0] + FMN[c0] + 2 Cob(I)yrinate_diamide[c0]	|1.16.8.1|	mmp0115	Coenzyme B12 Biosynthesis	-1000	0	0	0.75905	KBase
rxn00137[c0]	Adenosine 3' 5'-bisphosphate 3'2'-phosphohydrolase c0	R00188	H2O[c0] + Adenosine_3-5-bisphosphate[c0] -> H[c0] + Phosphate[c0] + AMP[c0]	3.1.3.7		Inorganic Sulfur Assimilation	0	1000	0	0	Gapfill
rxn03150[c0]	alpha-ribazole 5-phosphate phosphatase c0	R04594	H2O[c0] + alpha-Ribazole_5'-phosphate[c0] -> H[c0] + Phosphate[c0] + alpha-Ribazole[c0]	|3.1.3.73|		Coenzyme B12 Biosynthesis	0	1000	0	0	Gapfill
rxn00172[c0]	Acetate CoA ligase ADP-forming c0	R00229	CoA[c0] + Acetate[c0] + ATP[c0] -> Acetyl-CoA[c0] + Phosphate[c0] + ADP[c0]	|6.2.1.13|	mmp0253	Pyruvate Metabolism II: Acetyl-CoA, Acetogenesis from Pyruvate	0	1000	0	0.020916	KBase	1,54	Direct
rxn00917[c0]	Xanthosine-5'-phosphate L-glutamine amido-ligase AMP-forming c0	R01231	H2O[c0] + ATP[c0] + L-Glutamine[c0] + XMP[c0] -> H[c0] + PPi[c0] + L-Glutamate[c0] + AMP[c0] + GMP[c0]	6.3.5.2	(mmp0894 and mmp1445)	Purine Conversions	0	1000	0	0.89297	KBase	1	Direct
rxn00274[c0]	Succinyl-CoA glycine C-succinyl-transferasedecarboxylating c0	R00371	CoA[c0] + L-2-Amino-acetoacetate[c0] -> Acetyl-CoA[c0] + Glycine[c0]	2.3.1.29|2.3.1.37	mmp1574	Glycine and Serine Utilization; Threonine Degradation; Glycine Biosynthesis	0	1000	0	0.39144	KBase
rxn05400[c0]	11-methyl-dodecanoyl-ACP malonyl-acyl-carrier-protein C-acyltransferase decarboxylating c0		H[c0] + Malonyl-acyl-carrierprotein-[c0] + 11-methyl-dodecanoyl-ACP[c0] -> CO2[c0] + ACP[c0] + 13-methyl-3-oxo-tetra-decanoyl-ACP[c0]	|2.3.1.0|	mmp1211	Fatty Acid Biosynthesis	0	1000	0	0.012453	KBase
rxn03540[c0]	adenosylcobyric acid synthase glutamine-hydrolysing c0	R05225	4 H2O[c0] + 4 ATP[c0] + 4 L-Glutamine[c0] + Adenosyl_cobyrinate_diamide[c0] -> 4 H[c0] + 4 Phosphate[c0] + 4 ADP[c0] + 4 L-Glutamate[c0] + Adenosylcobyric_acid[c0]	|6.3.5.10|	mmp1215	Coenzyme B12 Biosynthesis	-1000	0	0	0.81527	KBase
rxn01538[c0]	ATP thiamine phosphotransferase c0	R02134	ATP[c0] + Thiamin[c0] -> ADP[c0] + Thiamine_phosphate[c0]	2.7.1.89		Thiamin Biosynthesis	0	1000	0	0	Gapfill
rxn05404[c0]	13-methyl-tetra-decanoyl-ACP malonyl-acyl-carrier-protein C-acyltransferase decarboxylating c0		H[c0] + Malonyl-acyl-carrierprotein-[c0] + 13-methyl-tetra-decanoyl-ACP[c0] -> CO2[c0] + ACP[c0] + 15-methyl-3-oxo-hexa-decanoyl-ACP[c0]	|2.3.1.0|	mmp1211	Fatty Acid Biosynthesis	0	1000	0	0.012453	KBase
rxn05392[c0]	7-methyl-octanoyl-ACP malonyl-acyl-carrier-protein C-acyltransferase decarboxylating c0		H[c0] + Malonyl-acyl-carrierprotein-[c0] + 7-methyl-octanoyl-ACP[c0] -> CO2[c0] + ACP[c0] + 9-methyl-3-oxo-decanoyl-ACP[c0]	|2.3.1.0|	mmp1211	Fatty Acid Biosynthesis	0	1000	0	0.012453	KBase
rxn05367[c0]	6-methyl-octanoyl-ACP malonyl-acyl-carrier-protein C-acyltransferase decarboxylating c0		H[c0] + Malonyl-acyl-carrierprotein-[c0] + 6-methyl-octanoyl-ACP[c0] -> CO2[c0] + ACP[c0] + 8-methyl-3-oxo-decanoyl-ACP[c0]	|2.3.1.0|	mmp1211	Fatty Acid Biosynthesis	0	1000	0	0.012453	KBase
rxn03408[c0]	UDP-N-acetylglucosamine-N-acetylmuramyl-pentapeptidepyrophosphoryl-undecaprenol N-acetylglucosamine transferase c0	R05032	UDP-N-acetylglucosamine[c0] + Undecaprenyl-diphospho-N-acetylmuramoyl-L-alanyl-D-glutamyl-meso-2-6-diaminopimeloyl-D-alanyl-D-alanine[c0] -> UDP[c0] + Undecaprenyl-diphospho-N-acetylmuramoyl-N-acetylglucosamine-L-ala-D-glu-meso-2-6-diaminopimeloyl-D-ala-D-ala[c0]	|2.4.1.227|	mmp0403	Peptidoglycan Biosynthesis	0	1000	0	0.59921	KBase
rxn06729[c0]	R-3-Hydroxytetradecanoly-acyl-carrier-protein UDP-N-acetyl- c0	R04567	UDP-N-acetylglucosamine[c0] + HMA[c0] -> ACP[c0] + UDP-3-O-beta-hydroxymyristoyl-N-acetylglucosamine[c0]	2.3.1.129	mmp0350	KDO2-Lipid A Biosynthesis	0	1000	0	0.0012682	KBase
rxn00470[c0]	L-Ornithine carboxy-lyase c0	R00670	H[c0] + Ornithine[c0] -> CO2[c0] + Putrescine[c0]	4.1.1.17		Polyamine Metabolism; Arginine and Ornithine Degradation	0	1000	0	0	Gapfill
rxn06023[c0]	CoA apo-acyl-carrier-protein pantetheinephosphotransferase c0	R01625	CoA[c0] + apo-ACP[c0] -> ACP[c0] + Adenosine_3-5-bisphosphate[c0]	2.7.8.7		Fatty Acid Biosynthesis	0	1000	0	0	Gapfill
rxn00086[c0]	glutathione NADP oxidoreductase c0	R00115	H[c0] + NADPH[c0] + Oxidized_glutathione[c0] -> NADP[c0] + 2 GSH[c0]	1.6.4.2|1.8.1.7	mmp1332	Glutathione: Redox Cycle	0	1000	0	0.034515	KBase
rxn03086[c0]	Acetyl-L L-diaminopimelate aminotransferase c0	R04467	L-Glutamate[c0] + L-2-Acetamido-6-oxopimelate[c0] -> 2-Oxoglutarate[c0] + N-acetyl-LL-2_6-diaminopimelate[c0]	|2.6.1.-|	mmp1072	Lysine Biosynthesis DAP Pathway	0	1000	0	0.17646	KBase
rxn01332[c0]	Phosphoenolpyruvate D-erythrose-4-phosphate c0	R01826	H2O[c0] + Phosphoenolpyruvate[c0] + D-Erythrose4-phosphate[c0] -> H[c0] + DAHP[c0] + Phosphate[c0]	2.5.1.54|4.1.2.15	mmp1528	Chorismate Synthesis	0	1000	0	0.0087099	KBase
rxn03904[c0]	UDPMurAcoyl-L-Ala-D-gamma-Glu-L-Lys-D-Ala-D-Ala undecaprenyl- c0	R05630	Undecaprenylphosphate[c0] + UDP-N-acetylmuramoyl-L-alanyl-D-glutamyl-6-carboxy-L-lysyl-D-alanyl-_D-alanine[c0] -> UMP[c0] + Undecaprenyl-diphospho-N-acetylmuramoyl-L-alanyl-D-glutamyl-meso-2-6-diaminopimeloyl-D-alanyl-D-alanine[c0]	2.7.8.13	mmp1423	Peptidoglycan Biosynthesis	0	1000	0	0.080091	KBase
rxn08618[c0]	glucosyltransferase I LPS core synthesis c0		UDP-glucose[c0] + inner_core_oligosaccharide_lipid_A[c0] -> UDP[c0] + glucosyl-inner_core_oligosaccharide_lipid_A[c0]	|2.4.1.-|	mmp1293	LOS core oligosaccharide biosynthesis	0	1000	0	0.0097104	KBase
rxn00833[c0]	5'-Inosinate phosphoribohydrolase c0	R01128	ribose-5-phosphate[c0] + HYXN[c0] -> H2O[c0] + IMP[c0]	|3.2.2.12|		None	0	1000	0	N/A	Gapfill
rxn01258[c0]	Chorismate hydroxymutase c0	R01717	Chorismate[c0] <=> Isochorismate[c0]	|5.4.4.2|5.4.99.6|		Menaquinone and Phylloquinone Biosynthesis	-1000	1000	0	0	Gapfill
rxn00611[c0]	sn-Glycerol-3-phosphate NAD 2-oxidoreductase c0	R00842	H[c0] + NADH[c0] + Glycerone-phosphate[c0] -> NAD[c0] + Glycerol-3-phosphate[c0]	|1.1.1.8|1.1.1.94|1.1.1.261|	mmp0225	Isoprenoid Biosynthesis; Archaeal Lipids	-1000	1000	0	0	Gapfill	74	Homology
rxn00122[c0]	ATP FMN adenylyltransferase c0	R00161	ATP[c0] + FMN[c0] -> PPi[c0] + FAD[c0]	2.7.7.2		Riboflavin, FMN, and FAD Metabolism	0	1000	0	0	Gapfill
rxn01117[c0]	D-Arabinose-5-phosphate ketol-isomerase c0	R01530	D-Ribulose5-phosphate[c0] -> D-Arabinose5-phosphate[c0]	5.3.1.13	mmp1016	KDO2-Lipid A Biosynthesis	0	1000	0	0.23112	KBase
rxn04675[c0]	isochorismate 2-oxoglutarate cyclodienyltransferasedecarboxylating c0		CO2[c0] + Pyruvate[c0] + SHCHC[c0] -> H[c0] + 2-Oxoglutarate[c0] + Isochorismate[c0]	|2.5.1.64|4.1.1.71 / 4.1.3.-|		None	0	1000	0	N/A	Gapfill
rxn05735[c0]	aldehyde dehydrogenase aminoacetaldehyde NAD c0		H2O[c0] + NAD[c0] + Aminoacetaldehyde[c0] -> 2 H[c0] + NADH[c0] + Glycine[c0]		mmp1487	Glycerolipid and Glycerophospholipid Metabolism (Bacteria)	0	1000	0	0.26823	KBase
rxn02929[c0]	2 3 4 5-Tetrahydrodipicolinate NADP oxidoreductase c0	R04199	H[c0] + NADPH[c0] + Dihydrodipicolinate[c0] -> NADP[c0] + tetrahydrodipicolinate[c0]	1.3.1.26	mmp0923	Lysine Biosynthesis DAP Pathway	0	1000	0	0.34429	KBase
rxn05375[c0]	10-methyl-dodecanoyl-ACP malonyl-acyl-carrier-protein C-acyltransferase decarboxylating c0		H[c0] + Malonyl-acyl-carrierprotein-[c0] + 10-methyl-dodecanoyl-ACP[c0] -> CO2[c0] + ACP[c0] + 12-methyl-3-oxo-tetra-decanoyl-ACP[c0]	|2.3.1.0|	mmp1211	Fatty Acid Biosynthesis	0	1000	0	0.012453	KBase
rxn09128[c0]	Phospholipase A1 phosphatidate n-C18 0 periplasm c0		H[c0] + ocdca[c0] + 2-octadecanoyl-sn-glycerol_3-phosphate[c0] -> H2O[c0] + 1_2-dioctadecanoyl-sn-glycerol_3-phosphate[c0]	|3.1.1.32|	mmp0276	Triacylglycerol Metabolism	0	1000	0	0.0016864	KBase
rxn05363[c0]	4-methyl-hexanoyl-ACP malonyl-acyl-carrier-protein C-acyltransferase decarboxylating c0		H[c0] + Malonyl-acyl-carrierprotein-[c0] + 4-methyl-hexanoyl-ACP[c0] -> CO2[c0] + ACP[c0] + 6-methyl-3-oxo-octanoyl-ACP[c0]	|2.3.1.0|	mmp1211	Fatty Acid Biosynthesis	0	1000	0	0.012453	KBase
rxn02898[c0]	O-Succinylbenzoyl-CoA 1 4-dihydroxy-2-naphthoate-lyase c0	R04150	CoA[c0] + 1-4-Dihydroxy-2-naphthoate[c0] -> Succinylbenzoyl-CoA[c0]	4.1.3.36		Menaquinone and Phylloquinone Biosynthesis	0	1000	0	0	Gapfill
rxn03538[c0]	Adenosylcobalamin 5'-phosphate synthase c0	R05223	Adenosylcobinamide-GDP[c0] + alpha-Ribazole[c0] -> GMP[c0] + Calomide[c0]	|2.7.8.26|	mmp0938	Coenzyme B12 Biosynthesis; Heme and Siroheme Biosynthesis	0	1000	0	0.86044	KBase
rxn08349[c0]	2 3-diketo-5-methylthio-1-phosphopentane degradation reaction c0		3 H2O[c0] + 2 NAD[c0] + 2_3-diketo5-methylthio-1-phosphopentane[c0] -> 5 H[c0] + Phosphate[c0] + Formate[c0] + 2 NADH[c0] + 4-methylthio_2-oxobutyrate[c0]			None	0	1000	0	N/A	Gapfill
rxn05023[c0]	rxn05023 c0	R07262	H2O[c0] + 1_4-Dihydroxy-2-naphthoyl-CoA[c0] -> H[c0] + CoA[c0] + 1-4-Dihydroxy-2-naphthoate[c0]	|3.1.2.-|		None	0	1000	0	0	Gapfill
rxn00471[c0]	L-Ornithine ammonia-lyasecyclizing c0	R00671	Ornithine[c0] -> H[c0] + NH3[c0] + L-Proline[c0]	|4.3.1.12|		Threonine Degradation; Arginine and Ornithine Degradation	0	1000	0	0	Gapfill
rxn09429[c0]	fatty acid synthase n-C18 0 c0		3 H[c0] + 2 NADPH[c0] + Palmitate[c0] + Malonyl-CoA[c0] -> CO2[c0] + CoA[c0] + H2O[c0] + 2 NADP[c0] + ocdca[c0]	|2.3.1.85|		None	0	1000	0	N/A	Gapfill
rxn00346[c0]	L-Aspartate 1-carboxy-lyase c0	R00489	H[c0] + L-Aspartate[c0] -> CO2[c0] + beta-Alanine[c0]	4.1.1.11|4.1.1.15		Coenzyme A Biosynthesis	0	1000	0	0	Gapfill
rxn00351[c0]	gamma-L-Glutamyl-L-cysteine glycine ligase ADP-forming c0	R00497	ATP[c0] + Glycine[c0] + gamma-Glutamylcysteine[c0] -> H[c0] + Phosphate[c0] + ADP[c0] + GSH[c0]	6.3.2.3	mmp1600	Glutathione Biosynthesis	0	1000	0	0.025131	KBase
rxn01791[c0]	R-Pantoate beta-alanine ligase AMP-forming c0	R02473	ATP[c0] + Pantoate[c0] + beta-Alanine[c0] -> PPi[c0] + AMP[c0] + PAN[c0]	6.3.2.1	mmp0087	Coenzyme A Biosynthesis	0	1000	0	0.0038642	KBase
rxn01501[c0]	R-Mevalonate NADP oxidoreductase CoA acylating c0	R02082	2 H[c0] + 2 NADPH[c0] + HMG-CoA[c0] -> CoA[c0] + 2 NADP[c0] + Mevalonic_acid[c0]	|1.1.1.34|	mmp0087	Isoprenoid Biosynthesis; Archaeal Lipids	0	1000	0	0.96521	KBase	69	Homology
rxn00250[c0]	Pyruvate carbon-dioxide ligase ADP-forming c0	R00344	ATP[c0] + H2CO3[c0] + Pyruvate[c0] -> H[c0] + Phosphate[c0] + Oxaloacetate[c0] + ADP[c0]	|6.4.1.1|	mmp0340 and mmp0341	Pyruvate Metabolism I: Anaplerotic Reactions, PEP	0	1000	0	0.34522	KBase	1,56	Direct
rxn00646[c0]	L-Glutamate L-cysteine gamma-ligase ADP-forming c0	R00894	ATP[c0] + L-Glutamate[c0] + L-Cysteine[c0] -> H[c0] + Phosphate[c0] + ADP[c0] + gamma-Glutamylcysteine[c0]	6.3.2.2	mmp0437	Glutathione Biosynthesis	0	1000	0	0.14345	KBase
rxn05466[c0]	Ammonia transport via diffusion c0		NH3[e0] -> NH3[c0]		(mmp0068 and mmp0065)	Transport	0	1000	0	0.84551	KBase	1,2	Direct
rxn09433[c0]	fatty acid synthase n-C16 0 c0		3 H[c0] + 2 NADPH[c0] + Myristic_acid[c0] + Malonyl-CoA[c0] -> CO2[c0] + CoA[c0] + H2O[c0] + 2 NADP[c0] + Palmitate[c0]	|2.3.1.85|		None	0	1000	0	N/A	Gapfill
rxn05287[c0]	GGTT c0	R07475	Isopentenyldiphosphate[c0] + Geranylgeranyl_diphosphate[c0] -> PPi[c0] + pendp[c0]		mmp0045	Polyprenyl Diphosphate Biosynthesis	0	1000	0	0.13405	KBase
rxn11703[c0]	2-succinyl-6-hydroxy-2 4-cyclohexadiene-1-carboxylate synthase c0	R08166	2-Succinyl-5-enolpyruvyl-6-hydroxy-3-cyclohexene-1-carboxylate[c0] -> Pyruvate[c0] + SHCHC[c0]	|4.2.99.20|		Menaquinone and Phylloquinone Biosynthesis	0	1000	0	0	Gapfill
rxn05108[c0]	2-keto-4-methylthiobutyrate transamination c0	R07396	L-Glutamate[c0] + 4-methylthio_2-oxobutyrate[c0] -> L-Methionine[c0] + 2-Oxoglutarate[c0]	|2.6.1.5|2.6.1.57|	mmp1527	Methionine Salvage	0	1000	0	0.093935	KBase
rxn11702[c0]	2-succinyl-5-enolpyruvyl-6-hydroxy-3-cyclohexene-1-carboxylate c0	R08165	H[c0] + 2-Oxoglutarate[c0] + Isochorismate[c0] -> CO2[c0] + 2-Succinyl-5-enolpyruvyl-6-hydroxy-3-cyclohexene-1-carboxylate[c0]	|2.2.1.9|		Menaquinone and Phylloquinone Biosynthesis	0	1000	0	0	Gapfill
rxn05744[c0]	b-ketoacyl synthetase n-C14 0 c0		17 H[c0] + Acetyl-CoA[c0] + 12 NADPH[c0] + 6 Malonyl-CoA[c0] -> 6 CO2[c0] + 7 CoA[c0] + 5 H2O[c0] + 12 NADP[c0] + Myristic_acid[c0]	|2.3.1.41|		None	0	1000	0	N/A	Gapfill
rxn03892[c0]	PPTT c0	R05613	Isopentenyldiphosphate[c0] + pendp[c0] -> PPi[c0] + all-trans-Hexaprenyl_diphosphate[c0]	|2.5.1.33|	mmp0045	Polyprenyl Diphosphate Biosynthesis	0	1000	0	0.13405	KBase
rxn02155[c0]	ATP nicotinamide-nucleotide adenylyltransferase c0	R03005	ATP[c0] + Nicotinate_ribonucleotide[c0] -> PPi[c0] + Deamido-NAD[c0]	2.7.7.1|2.7.7.18		NAD/NADP Cofactor Biosynthesis	0	1000	0	0	Gapfill
rxn00258[c0]	Malonyl-CoA pyruvate carboxyltransferase c0	R00353	Acetyl-CoA[c0] + Oxaloacetate[c0] -> Pyruvate[c0] + Malonyl-CoA[c0]	|2.1.3.1|		None	0	1000	0	N/A	Gapfill
rxn05104[c0]	S-Methyl-5-thio-D-ribulose-1-phosphate hydro-lyase c0	R07392	methylthioribulose-1-phosphate[c0] -> H2O[c0] + 2_3-diketo5-methylthio-1-phosphopentane[c0]	|4.2.1.109|	mmp1187	Methionine Salvage	0	1000	0	0.035948	KBase
rxn05909[c0]	L-Serine hydro-lyase adding homocysteine c0	R00891	H2S[c0] + L-Serine[c0] -> H2O[c0] + L-Cysteine[c0]	|4.2.1.22|		None	0	1000	0	N/A	Gapfill
rxn00157[c0]	Acetyl-CoA formate C-acetyltransferase c0	R00212	CoA[c0] + Pyruvate[c0] -> Acetyl-CoA[c0] + Formate[c0]	2.3.1.54	mmp0580	Formate Hydrogenase	0	1000	0	0.030184	KBase
rxn00178[c0]	Acetyl-CoA acetyl-CoA C-acetyltransferase c0	R00238	2 Acetyl-CoA[c0] -> CoA[c0] + Acetoacetyl-CoA[c0]	2.3.1.16|2.3.1.9	mmp1212	Branched Chain Amino Acid Degradation Regulons	0	1000	0	0.39658	KBase
rxn05024[c0]	rxn05024 c0	R07263	H[c0] + Succinylbenzoyl-CoA[c0] -> H2O[c0] + 1_4-Dihydroxy-2-naphthoyl-CoA[c0]	|4.1.3.36|		Menaquinone and Phylloquinone Biosynthesis	0	1000	0	0	Gapfill
rxn00134[c0]	ATP adenosine 5'-phosphotransferase c0	R00185	ATP[c0] + Adenosine[c0] -> ADP[c0] + AMP[c0]	2.7.1.20|2.7.1.74	mmp0418	Purine Conversions	0	1000	0	0.32194	KBase	68	Homology
biomass0	GramNegativeBiomass auto biomass		0.2467 L-Arginine[c0] + 0.0030965 CoA[c0] + 0.1278 L-Methionine[c0] + 168.4155 H2O[c0] + 0.42793 L-Alanine[c0] + 0.21107 L-Threonine[c0] + 0.0030965 NADP[c0] + 0.0030965 Mg[c0] + 0.0030965 NAD[c0] + 0.0030965 Riboflavin[c0] + 168.4155 ATP[c0] + 0.20083 L-Aspartate[c0] + 0.50987 Glycine[c0] + 0.28544 L-Lysine[c0] + 0.17946 L-Serine[c0] + 0.0030965 Siroheme[c0] + 0.0030965 Fe2[c0] + 0.084104 CTP[c0…			Exchange	0	1000	0	N/A	Physiological
EX_cpd00254[e0]	EX Mg e0		Mg[e0] <=>			Exchange	-1000	1000	-0.4748	N/A	Exchange
EX_cpd00009[e0]	EX Phosphate e0		Phosphate[e0] <=>			Exchange	-1000	1000	-1.0733	N/A	Exchange
EX_cpd00067[e0]	EX H e0		H[e0] <=>			Exchange	0	1000	-0.0171	N/A	Exchange
EX_cpd00205[e0]	EX K e0		K[e0] <=>			Exchange	-1000	1000	0	N/A	Exchange
EX_cpd00209[e0]	EX Nitrate e0		Nitrate[e0] <=>			Exchange	0	1000	-0.1264	N/A	Exchange
EX_cpd00971[e0]	EX Na e0		Na[e0] <=>			Exchange	0	1000	0	N/A	Exchange
EX_cpd00129[e0]	EX L-Proline e0		L-Proline[e0] <=>			Exchange	0	1000	0.0611	N/A	Exchange
EX_cpd00210[e0]	EX Taurine e0		Taurine[e0] <=>			Exchange	0	1000	0	N/A	Exchange
EX_cpd00053[e0]	EX L-Glutamine e0		L-Glutamine[e0] <=>			Exchange	0	0	-0.1375	N/A	Exchange
EX_cpd00540[e0]	EX BET e0		BET[e0] <=>			Exchange	0	1000	0	N/A	Exchange
EX_cpd00226[e0]	EX HYXN e0		HYXN[e0] <=>			Exchange	0	1000	0.2352	N/A	Exchange
EX_cpd10515[e0]	EX Fe2 e0		Fe2[e0] <=>			Exchange	-1000	1000	-0.0984	N/A	Exchange
EX_cpd00099[e0]	EX Cl- e0		Cl-[e0] <=>			Exchange	-1000	1000	0	N/A	Exchange
EX_cpd00047[e0]	EX Formate e0		Formate[e0] <=>			Exchange	0	0	-0.3249	N/A	Exchange
EX_cpd00307[e0]	EX Cytosine e0		Cytosine[e0] <=>			Exchange	0	1000	0.1709	N/A	Exchange
EX_cpd15302[c0]	EX glycogenn-1 c0		glycogenn-1[c0] <=>			Exchange	0	1000	-1.2298	N/A	Exchange
EX_cpd00092[e0]	EX Uracil e0		Uracil[e0] <=>			Exchange	0	1000	-0.0956	N/A	Exchange
EX_cpd00149[e0]	EX Co2 e0		Co2[e0] <=>			Exchange	-1000	1000	0	N/A	Exchange
EX_cpd00305[e0]	EX Thiamin e0		Thiamin[e0] <=>			Exchange	-1000	1000	0	N/A	Exchange
EX_cpd00073[e0]	EX Urea e0		Urea[e0] <=>			Exchange	0	1000	-0.0577	N/A	Exchange
EX_cpd10516[e0]	EX fe3 e0		fe3[e0] <=>			Exchange	-1000	1000	-0.0272	N/A	Exchange
EX_cpd00001[e0]	EX H2O e0		H2O[e0] <=>			Exchange	-1000	1000	-0.1576	N/A	Exchange
EX_cpd00011[e0]	EX CO2 e0		CO2[e0] <=>			Exchange	-1000	1000	-0.4031	N/A	Exchange
EX_cpd11416[c0]	EX Biomass c0		Biomass[c0] <=>			Exchange	0	1000	0	N/A	Exchange
EX_cpd00034[e0]	EX Zn2 e0		Zn2[e0] <=>			Exchange	-1000	1000	0	N/A	Exchange
EX_cpd01741[e0]	EX ddca e0		ddca[e0] <=>			Exchange	0	1000	0.627	N/A	Exchange
EX_cpd00355[e0]	EX Nicotinamide ribonucleotide e0		Nicotinamide_ribonucleotide[e0] <=>			Exchange	-1000	1000	-0.8661	N/A	Exchange
EX_cpd00058[e0]	EX Cu2 e0		Cu2[e0] <=>			Exchange	-1000	1000	0	N/A	Exchange
EX_cpd00558[e0]	EX Spermine e0		Spermine[e0] <=>			Exchange	0	1000	1.2131	N/A	Exchange
EX_cpd00030[e0]	EX Mn2 e0		Mn2[e0] <=>			Exchange	-1000	1000	0	N/A	Exchange
EX_cpd00063[e0]	EX Ca2 e0		Ca2[e0] <=>			Exchange	-1000	1000	0	N/A	Exchange
EX_cpd00655[e0]	EX Dephospho-CoA e0		Dephospho-CoA[e0] <=>			Exchange	0	1000	-0.9451	N/A	Exchange
EX_cpd15269[e0]	EX octadecenoate e0		octadecenoate[e0] <=>			Exchange	-1000	1000	0	N/A	Exchange
EX_cpd03422[e0]	EX Cobinamide e0		Cobinamide[e0] <=>			Exchange	0	1000	0	N/A	Exchange
EX_cpd01080[e0]	EX ocdca e0		ocdca[e0] <=>			Exchange	0	1000	1.1552	N/A	Exchange
EX_cpd00111[e0]	EX Oxidized glutathione e0		Oxidized_glutathione[e0] <=>			Exchange	0	1000	-0.6414	N/A	Exchange
EX_cpd03847[e0]	EX Myristic acid e0		Myristic_acid[e0] <=>			Exchange	0	1000	0.8031	N/A	Exchange
EX_cpd00013[e0]	EX NH3 e0		NH3[e0] <=>			Exchange	-1000	1000	0.0618	N/A	Exchange
EX_cpd01024[e0]	EX_Methane[e0]		Methane[e0] <=>			Exchange	50	50	0.1107	N/A	Manual Addition
EX_cpd11640[e0]	EX_Hydrogen[e0]		<=> H2[e0]			Exchange	-1000	0	0.0816	N/A	Manual Addition
HdrABC	HdrABC		Oxidizedferredoxin[c0] + CoM-S-S-CoB[c0] + 2 H2[c0] -> 2 H[c0] + Reducedferredoxin[c0] + CoM[c0] + HTP[c0]		((mmp0825 and mmp0821 and mmp0822 and mmp0823 and mmp0824) or (mmp1697 and mmp1692 and mmp1693 and mmp1694 and mmp1695 and mmp1696)) and ((mmp1053 and mmp1054) or (mmp1155 and mmp1154))	Methanogenesis	-1000	1000	0	N/A	Manual Addition	1,47,48	Direct
Eha/Ehb	Eha/Ehb		Oxidizedferredoxin[c0] + 2 Na[e0] + H2[c0] -> 2 H[c0] + Reducedferredoxin[c0] + 2 Na[c0]		(mmp1448 and mmp1449 and mmp1450 and mmp1451 and mmp1452 and mmp1453 and mmp1454 and mmp1455 and mmp1456 and mmp1457 and mmp1458 and mmp1459 and mmp1460 and mmp1461 and mmp1462 and mmp1463 and mmp1464 and mmp1465 and mmp1466 and mmp1467) or (mmp1621 and mmp1622 and mmp1623 and mmp1624 and mmp1625 and mmp1626 and mmp1627 and mmp1628 and mmp1629 and mmp1073 and mmp1074 and mmp1469 and mmp0400 and m…	Methanogenesis	-5	5	0	N/A	Manual Addition	1,2,43,46	Direct
rxn04042[c0]	ADP:D-glucose 6-phosphotransferase	R05804	ADP[c0] + D-Glucose[c0] <=> D-glucose-6-phosphate[c0] + AMP[c0]	|2.7.1.147|	mmp1296	Glycolysis	-1000	1000	0	N/A	Manual Addition	1,58	Direct
rxn04043[c0]	ADP:D-fructose-6-phosphate 1-phosphotransferase	R05805	ADP[c0] + D-fructose-6-phosphate[c0] <=> D-fructose-1_6-bisphosphate[c0] + AMP[c0]	|2.7.1.146|	mmp1296	Glycolysis	-1000	1000	0	N/A	Manual Addition	1,58	Direct
rxn04026[c0]	Sulfopyruvate carboxy-lyase	R05774	H[c0] + 3-sulfopyruvate[c0] -> CO2[c0] + sulfoacetaldehyde[c0]	|4.1.1.79|	mmp0411 and mmp1689	Coenzyme M Biosynthesis	0	1000	0	N/A	Manual Addition	14	Direct
rxn04934[c0]	(R)-2-hydroxyacid:NAD+ oxidoreductase	R07136	NAD[c0] + (2R)-3-sulfolactate[c0] <=> H[c0] + NADH[c0] + 3-sulfopyruvate[c0]	|1.1.1.272|	mmp1133	Coenzyme M Biosynthesis	-1000	1000	0	N/A	Manual Addition	13	Homology
rxn04036[c0]	(R)-2-phospho-3-sulfolactate phosphohydrolase	R05789	H2O[c0] + 2R-Phosphosulfolactate[c0] -> H[c0] + Phosphate[c0] + (2R)-3-sulfolactate[c0]	|3.1.3.71|	mmp0161	Coenzyme M Biosynthesis	0	1000	0	N/A	Manual Addition	12	Homology
rxn07741[c0]	LL-2,6-diaminoheptanedioate:2-Oxoglutarate aminotransferase	R07951	H[c0] + H2O[c0] + L-Glutamate[c0] + tetrahydrodipicolinate[c0] <=> 2-Oxoglutarate[c0] + LL-2_6-Diaminopimelate[c0]	|4.2.1.-|	mmp1527	None	-1000	1000	0	N/A	Manual Addition	8	Direct
rxn05109[c0]	Citramalate_synthase	R07399	Acetyl-CoA[c0] + H2O[c0] + Pyruvate[c0] -> H[c0] + CoA[c0] + Citramalate[c0]	|2.3.3.-|2.3.1.182|	mmp1018	None	0	1000	0	N/A	Manual Addition	1,59	Direct
rxn02749[c0]	(R)-2-Methylmalate hydro-lyase	R03896	Citramalate[c0] <=> H2O[c0] + Citraconate[c0]	|4.2.1.35|	mmp1149	None	-1000	1000	0	N/A	Manual Addition
rxn02751[c0]	Isopropylmalate_isomerase	R03898	2 H[c0] + H2O[c0] + Citraconate[c0] <=> H2[c0] + D-erythro-3-methylmalate[c0]		mmp1480	None	-1000	1000	0	N/A	Manual Addition
rxn00735[c0]	Methylmalate_dehydrogenase	R00994	NAD[c0] + H2[c0] + D-erythro-3-methylmalate[c0] <=> 2 H[c0] + CO2[c0] + NADH[c0] + 2-Oxobutyrate[c0]		mmp0539	None	-1000	1000	0	N/A	Manual Addition
rxn08043[c0]	2-aceto-2-hydroxybutanoate synthase	R08648	H[c0] + Pyruvate[c0] + 2-Oxobutyrate[c0] -> CO2[c0] + 2-Aceto-2-hydroxybutanoate[c0]	|4.1.3.18|	mmp0650 or mmp0651	None	0	1000	0	N/A	Manual Addition
rxn08764[c0]	ketol-acid reductoisomerase (2-Acetolactate)		H[c0] + NADPH[c0] + 2-Aceto-2-hydroxybutanoate[c0] <=> NADP[c0] + 2_3-Dihydroxy-3-methylvalerate[c0]	1.1.1.86	mmp0654	None	-1000	1000	0	N/A	Manual Addition
rxn00405[c0]	Arginine carboxy-lyase	R00566	H[c0] + L-Arginine[c0] -> CO2[c0] + Agmatine[c0]	4.1.1.19	mmp1582	Arginine and Ornithine Degradation	0	1000	0	0.0051898	Manual Addition
EX_cpd00029[e0]	Acetate exchange		Acetate[e0] <=>			Exchange	-1000	1000	-0.264	N/A	Manual Addition
rxn10904[c0]	Acetate transport		Acetate[e0] <=> Acetate[c0]			Transport	-1000	1000	0	N/A	Manual Addition
rxn10561[c0]	Indolepyruvate ferredoxin oxidoreductase		CoA[c0] + Oxidizedferredoxin[c0] + Indole-3-pyruvate[c0] <=> H[c0] + CO2[c0] + Reducedferredoxin[c0] + S-2-(indol-3-yl)acetyl-CoA[c0]		(mmp0315 and mmp0316) or (mmp0713 and mmp0714)	Amino Acid Biosynthesis	-1000	1000	0	N/A	Manual Addition	6	Direct
rxn06696[c0]	Hydrogen:5,10-methenyltetrahydromethanopterin oxidoreductase	R04455	H2[c0] + 5_10-Methenyltetrahydromethanopterin[c0] <=> H[c0] + 5_10-Methylenetetrahydromethanopterin[c0]	|1.12.98.2|	mmp0127	Methanogenesis	-1000	1000	0	N/A	Manual Addition	1,41	Direct
ATPS	ATP synthase:Sodium utilizing		H[c0] + Phosphate[c0] + ADP[c0] + 4 Na[e0] <=> H2O[c0] + ATP[c0] + 4 Na[c0]		mmp1038 and mmp1039 and mmp1040 and mmp1041 and mmp1042 and mmp1043 and mmp1044 and mmp1045 and mmp1046	Methanogenesis	-1000	1000	0	N/A	Manual Addition	1,2	Direct
Fdh	Formate dehydrogenase		H[c0] + Formate[c0] + Coenzyme_F420[c0] -> CO2[c0] + Reduced_coenzyme_F420[c0]		(mmp0138 and mmp0139) or (mmp1297 and mmp1298)	Methanogenesis	-1000	1000	0	N/A	Manual Addition	1,40	Direct
Hdr_formate	Formate-utilizing heterodisulfide reductase		2 Formate[c0] + Oxidizedferredoxin[c0] + CoM-S-S-CoB[c0] -> 2 CO2[c0] + Reducedferredoxin[c0] + CoM[c0] + HTP[c0]		((mmp0825 or mmp1697) and ((mmp1053 and mmp1054) or (mmp1155 and mmp1154))) and ((mmp0138 and mmp0139) or (mmp1297 and mmp1298)) and (mmp1696 or mmp0821)	Methanogenesis	-1000	1000	0	N/A	Manual Addition	40,47	Direct
rxn00249[c0]	(S)-Malate:NADP+ oxidoreductase	R00343	H[c0] + NADPH[c0] + Oxaloacetate[c0] <=> NADP[c0] + L-Malate[c0]	|1.1.1.82|	mmp0645	None	-1000	0	0	N/A	Manual Addition
Tfr	Thiol:fumarate reductase		Fumarate[c0] + CoM[c0] + HTP[c0] -> Succinate[c0] + CoM-S-S-CoB[c0]		mmp1277 and mmp1067	None	0	1000	0	N/A	Manual Addition	37	Homology
EX_cpd00035[e0]	EX L-Alanine e0		L-Alanine[e0] ->			Exchange	0	0	-0.1	N/A	Manual Addition
EX_cpd00117[e0]	EX D-Alanine e0		D-Alanine[e0] ->			Exchange	0	0	-0.1	N/A	Manual Addition
rxn05215[c0]	L-Alanine permease		Na[e0] + L-Alanine[e0] <=> L-Alanine[c0] + Na[c0]		mmp1511	Transport	-1000	1000	0	0.0012794	Manual Addition	2,31	Direct
rxn13660[c0]	D-Alanine permease		Na[e0] + D-Alanine[e0] <=> D-Alanine[c0] + Na[c0]		mmp1511	Transport	-1000	1000	0	N/A	Manual Addition	2,31	Direct
EX_cpd00528[e0]	EX Nitrogen e0		N2[e0] ->			Exchange	0	1000	0.0016	N/A	Manual Addition
rxn10577[c0]	Nitrogen exchange, diffusion		N2[e0] <=> N2[c0]			Transport	-1000	1000	0	N/A	Manual Addition
rxn10541[c0]	H2S transport (diffusion)		H2S[e0] <=> H2S[c0]			Transport	-1000	1000	0	N/A	Manual Addition
EX_cpd00239[e0]	EX_H2S[e0]		H2S[e0] <=>			Exchange	-1000	1000	0.0344	N/A	Manual Addition
Dsr-LP	Dsr-LP		3 H2O[c0] + NAD[c0] + H2S[c0] -> 2 H[c0] + Sulfite[c0] + NADH[c0] + 2 H2[c0]		mmp0083	Sulfur Assimilation	0	1000	0	N/A	Manual Addition	80	Direct
rxn10434[c0]	alpha-ketoglutarate:CoA ligase	R08213	Acetyl-CoA[c0] + 2-Oxoglutarate[c0] <=> H[c0] + CoA[c0] + trans-homoaconitate[c0]		mmp0153	Coenzyme B Biosynthesis	-1000	1000	0	N/A	Manual Addition	16	Homology
rxn10608[c0]	trans-homoaconitate hydrolase		H2O[c0] + trans-homoaconitate[c0] <=> S-homocitrate[c0]			Coenzyme B Biosynthesis	-1000	1000	0	N/A	Manual Addition	17	Hypothetical
rxn10599[c0]	(S)-homocitrate dehydratase		S-homocitrate[c0] <=> H2O[c0] + cis-Homoaconitate[c0]			Coenzyme B Biosynthesis	-1000	1000	0	N/A	Manual Addition	17	Hypothetical
rxn10472[c0]	cis-homoaconitate hydrolase		H2O[c0] + cis-Homoaconitate[c0] <=> threo-isohomocitrate[c0]		mmp1480 and mmp0381	Coenzyme B Biosynthesis	-1000	1000	0	N/A	Manual Addition	18	Homology
rxn10612[c0]	threo-isohomocitrate dehydrogenase		NAD[c0] + threo-isohomocitrate[c0] <=> CO2[c0] + NADH[c0] + 2-oxohexanedioic_acid[c0]		mmp0880	Coenzyme B Biosynthesis	-1000	1000	0	N/A	Manual Addition	17	Homology
rxn10433[c0]	alpha-ketoadipate:CoA ligase		Acetyl-CoA[c0] + H2O[c0] + 2-oxohexanedioic_acid[c0] <=> H[c0] + CoA[c0] + (R)-(homo)2citrate[c0]		mmp0153	Coenzyme B Biosynthesis	-1000	1000	0	N/A	Manual Addition	16	Homology
rxn10595[c0]	(R)-(homo)2citrate dehydratase		(R)-(homo)2citrate[c0] <=> H2O[c0] + cis-(homo)2aconitate[c0]		mmp1480 and mmp0381	Coenzyme B Biosynthesis	-1000	1000	0	N/A	Manual Addition	18	Homology
rxn10468[c0]	cis-(homo)2aconitate hydrolase		H2O[c0] + cis-(homo)2aconitate[c0] <=> (-)threo-iso(homo)2citrate[c0]		mmp1480 and mmp0381	Coenzyme B Biosynthesis	-1000	1000	0	N/A	Manual Addition	18	Homology
rxn10610[c0]	threo-iso(homo)2citrate dehydrogenase		NAD[c0] + (-)threo-iso(homo)2citrate[c0] <=> CO2[c0] + NADH[c0] + 2-oxoheptanedioic_acid[c0]		mmp0880	Coenzyme B Biosynthesis	-1000	1000	0	N/A	Manual Addition	17	Homology
rxn10435[c0]	alpha-ketopimelate:CoA ligase		Acetyl-CoA[c0] + H2O[c0] + 2-oxoheptanedioic_acid[c0] <=> H[c0] + CoA[c0] + (R)-(homo)3citrate[c0]		mmp0153	Coenzyme B Biosynthesis	-1000	1000	0	N/A	Manual Addition	16	Homology
rxn10596[c0]	(R)-(homo)3citrate dehydratase		(R)-(homo)3citrate[c0] <=> H2O[c0] + cis-(homo)3aconitate[c0]		mmp1480 and mmp0381	Coenzyme B Biosynthesis	-1000	1000	0	N/A	Manual Addition	18	Homology
rxn10469[c0]	cis-(homo)3aconitate hydrolase		H2O[c0] + cis-(homo)3aconitate[c0] <=> (-)threo-iso(homo)3citrate[c0]		mmp1480 and mmp0381	Coenzyme B Biosynthesis	-1000	1000	0	N/A	Manual Addition	18	Homology
rxn10611[c0]	threo-iso(homo)3citrate dehydrogenase		NAD[c0] + (-)threo-iso(homo)3citrate[c0] <=> CO2[c0] + NADH[c0] + 2-Oxosuberate[c0]		mmp0880	Coenzyme B Biosynthesis	-1000	1000	0	N/A	Manual Addition	17	Homology
rxn11855[c0]	rxn11855	R08328	H[c0] + 2-Oxosuberate[c0] <=> CO2[c0] + 7-oxoheptanoic_acid[c0]			Coenzyme B Biosynthesis	-1000	1000	0	N/A	Manual Addition	17	Hypothetical
rxn10424[c0]	7-mercaptoheptanoate synthase		H[c0] + NADH[c0] + L-Cysteine[c0] + 7-oxoheptanoic_acid[c0] <=> NAD[c0] + L-Serine[c0] + 7-mercaptoheptanoic_acid[c0]			Coenzyme B Biosynthesis	-1000	1000	0	N/A	Manual Addition	17	Hypothetical
rxn10425[c0]	7-mercaptoheptanoylthreonine synthase	R08323	L-Threonine[c0] + ATP[c0] + 7-mercaptoheptanoic_acid[c0] <=> H[c0] + Phosphate[c0] + ADP[c0] + 7-mercaptoheptanoylthreonine[c0]			Coenzyme B Biosynthesis	-1000	1000	0	N/A	Manual Addition	17	Hypothetical
rxn10475[c0]	Coenzyme B synthase	R08217	ATP[c0] + 7-mercaptoheptanoylthreonine[c0] <=> ADP[c0] + HTP[c0]			Coenzyme B Biosynthesis	-1000	1000	0	N/A	Manual Addition	17	Hypothetical
MptA	MptA		H2O[c0] + GTP[c0] -> H[c0] + Formate[c0] + PPi[c0] + 7,8-dihydronepterin_2_3-cyclicphosphate[c0]		mmp0034	Tetrahydromethanopterin Biosynthesis	0	1000	0	N/A	Manual Addition	21	Homology
rxn10490[c0]	7,8-dihydronepterin 2':3'-cyclicphosphate hydrolase		H2O[c0] + 7,8-dihydronepterin_2_3-cyclicphosphate[c0] -> Dihydroneopterin_phosphate[c0]		mmp0230	Tetrahydromethanopterin Biosynthesis	0	1000	0	N/A	Manual Addition	22	Homology
rxn03168[c0]	Dihydroneopterin monophosphate dephosphorylase	R04621	H2O[c0] + Dihydroneopterin_phosphate[c0] <=> H[c0] + Phosphate[c0] + Dihydroneopterin[c0]	|3.6.1.-|		Tetrahydromethanopterin Biosynthesis	-1000	1000	0	0	Manual Addition	23	Hypothetical
rxn02504[c0]	Dihydroneopterin aldolase	R03504	Dihydroneopterin[c0] <=> 6-hydroxymethyl_dihydropterin[c0] + Glycolaldehyde[c0]	|4.1.2.25|	mmp0243	Tetrahydromethanopterin Biosynthesis	-1000	1000	0	0.4811	Manual Addition	23	Homology
rxn02503[c0]	ATP:2-amino-4-hydroxy-6-hydroxymethyl-7,8-dihydropteridine	R03503	ATP[c0] + 6-hydroxymethyl_dihydropterin[c0] <=> AMP[c0] + 2-Amino-4-hydroxy-6-hydroxymethyl-7-8-dihydropteridinediphosphate[c0]	|2.7.6.3|	mmp0579	Tetrahydromethanopterin Biosynthesis	-1000	1000	0	0.00024841	Manual Addition	23	Homology
rxn10446[c0]	beta-ribofuranosylaminobenzene 5'-phosphate synthase		PRPP[c0] + ABEE[c0] <=> CO2[c0] + PPi[c0] + 4-(B-D-ribofuranosyl)aminobenzene_5-phosphate[c0]		mmp0279	Tetrahydromethanopterin Biosynthesis	-1000	1000	0	N/A	Manual Addition	45	Homology
rxn10491[c0]			2-Amino-4-hydroxy-6-hydroxymethyl-7-8-dihydropteridinediphosphate[c0] + 4-(B-D-ribofuranosyl)aminobenzene_5-phosphate[c0] <=> PPi[c0] + 7,8-dihydropterin-6-ylmethyl-4-(B-D-ribofuranosyl)_aminobenzene_5-phosphate[c0]			Tetrahydromethanopterin Biosynthesis	-1000	1000	0	N/A	Manual Addition	9, 24	Hypothetical
H4MPTs	Tetrahydromethanopterin synthase		H2O[c0] + 2 NADH[c0] + 2 ATP[c0] + 2 S-Adenosyl-L-methionine[c0] + PRPP[c0] + 7,8-dihydropterin-6-ylmethyl-4-(B-D-ribofuranosyl)_aminobenzene_5-phosphate[c0] + (S)-2-Hydroxyglutarate[c0] <=> Phosphate[c0] + 2 NAD[c0] + 2 ADP[c0] + 2 PPi[c0] + 2 S-Adenosyl-homocysteine[c0] + H4MPT[c0]			Tetrahydromethanopterin Biosynthesis	-1000	1000	0	N/A	Manual Addition	15	Hypothetical
rxn10432[c0]	(S)-alpha-hydroxyglutarate dehydrogenase		H[c0] + NADH[c0] + 2-Oxoglutarate[c0] <=> NAD[c0] + (S)-2-Hydroxyglutarate[c0]			Tetrahydromethanopterin Biosynthesis	-1000	1000	0	N/A	Manual Addition
ADTHs	ADTH synthase		L-Aspartate4-semialdehyde[c0] + 6-deoxy-5-ketofructose-1-phosphate[c0] -> 2-amino-2,3,7-trideoxy-D-lyxo-hept-6-ulosonate[c0] + Hydroxypyruvaldehyde_phosphate[c0]		mmp0686	Tetrahydromethanopterin Biosynthesis	0	1000	0	N/A	Manual Addition	1,3	Direct
ADTHOR	ADTH oxidoreductase		H[c0] + H2O[c0] + NAD[c0] + 2-amino-2,3,7-trideoxy-D-lyxo-hept-6-ulosonate[c0] <=> 5-Dehydroquinate[c0] + NADH[c0] + NH3[c0]		mmp0006	Tetrahydromethanopterin Biosynthesis	-1000	1000	0	N/A	Manual Addition	3	Direct
3DHQAT	3-dehydroquinate aminotransferase		5-Dehydroquinate[c0] + NH3[c0] <=> H[c0] + H2O[c0] + 4-Amino-3-Dehydroquinate[c0]			Tetrahydromethanopterin Biosynthesis	-1000	1000	0	N/A	Manual Addition	3	Hypothetical
4ADSs	4-aminodehydroshikimate synthase		4-Amino-3-Dehydroquinate[c0] <=> H2O[c0] + 4-Amino-3-Dehydroshikimate[c0]			Tetrahydromethanopterin Biosynthesis	-1000	1000	0	N/A	Manual Addition	3	Hypothetical
4ASDH	4-aminoshikimate dehydrogenase		H[c0] + NADH[c0] + 4-Amino-3-Dehydroshikimate[c0] <=> NAD[c0] + 4-Aminoshikimate[c0]			Tetrahydromethanopterin Biosynthesis	-1000	1000	0	N/A	Manual Addition	3	Hypothetical
4ASDHT	4-aminoshikimate dehydratase		4-Aminoshikimate[c0] <=> H2O[c0] + 4-amino-3-hydroxycyclohexa-1,5-diene-1-carboxylate[c0]			Tetrahydromethanopterin Biosynthesis	-1000	1000	0	N/A	Manual Addition	3	Hypothetical
ABEEs	4-aminobenzoic acid synthase		4-amino-3-hydroxycyclohexa-1,5-diene-1-carboxylate[c0] <=> H2O[c0] + ABEE[c0]			Tetrahydromethanopterin Biosynthesis	-1000	1000	0	N/A	Manual Addition	3	Hypothetical
rxn00979[c0]	Glycolaldehyde:NAD+ oxidoreductase	R01333	H2O[c0] + NAD[c0] + Glycolaldehyde[c0] <=> 2 H[c0] + NADH[c0] + Glycolate[c0]	1.2.1.21		Glycolate, Glyoxylate Interconversions	-1000	1000	0	0.064954	Manual Addition
rxn00512[c0]	Glycolate:NAD+ oxidoreductase	R00717	NAD[c0] + Glycolate[c0] <=> H[c0] + NADH[c0] + Glyoxalate[c0]	|1.1.1.26|1.1.1.29|		Glycolate, Glyoxylate Interconversions	-1000	1000	0	0.06606	Manual Addition
rxn00272[c0]	L-Alanine:glyoxylate aminotransferase	R00369	L-Alanine[c0] + Glyoxalate[c0] <=> Glycine[c0] + Pyruvate[c0]	|2.6.1.44|		Serine-Glyoxylate Cycle	-1000	1000	0	0.25782	Manual Addition
COMs	Coenzyme M synthesis		H2S[c0] + H2[c0] + sulfoacetaldehyde[c0] -> H2O[c0] + CoM[c0]			Coenzyme M Biosynthesis	0	1000	0	N/A	Manual Addition	15	Hypothetical
rxn00529[c0]	L-Tyrosine carboxylase	R00736	H[c0] + L-Tyrosine[c0] -> CO2[c0] + Tyramine[c0]	|4.1.1.25|4.1.1.28|	mmp0131	Methanofuran Biosynthesis	0	1000	0	0.11606	Manual Addition	19	Homology
MfnD	Tyramine-glutamate ligase		ATP[c0] + L-Glutamate[c0] + Tyramine[c0] -> H[c0] + Phosphate[c0] + ADP[c0] + gamma-Glutamyl-tyramine[c0]		mmp0564	Methanofuran Biosynthesis	0	1000	0	N/A	Manual Addition	50	Homology
MfnB	Tyramine-glutamate ligase		Glycerone-phosphate[c0] + Glyceraldehyde3-phosphate[c0] -> H[c0] + 2 H2O[c0] + Phosphate[c0] + 4-(hydroxymethyl)-2-furancarboxaldehyde-phosphate[c0]		mmp0708	Methanofuran Biosynthesis	0	1000	0	N/A	Manual Addition	20	Homology
MfnC	4-HCF-P:alanine aminotransferase		L-Alanine[c0] + 4-(hydroxymethyl)-2-furancarboxaldehyde-phosphate[c0] -> Pyruvate[c0] + 5-(aminomethyl)-3-furanmethanol-phosphate[c0]		mmp1072	Methanofuran Biosynthesis	0	1000	0	N/A	Manual Addition	20	Homology
F1Pp	5-(aminomethyl)-3-furanmethanol-phosphate phosphorylase		ATP[c0] + 5-(aminomethyl)-3-furanmethanol-phosphate[c0] -> ADP[c0] + 5-(aminomethyl)-3-furanmethanol-pyrophosphate[c0]		mmp1399	Methanofuran Biosynthesis	0	1000	0	N/A	Manual Addition	49	Homology
F1PPc	5-(aminomethyl)-3-furanmethanol-pyrophosphate condensation		gamma-Glutamyl-tyramine[c0] + 5-(aminomethyl)-3-furanmethanol-pyrophosphate[c0] -> PPi[c0] + 4((4-(2-aminoethyl)phenoxy)methyl)-2-furanmethanamine[c0]		mmp0072	Methanofuran Biosynthesis	0	1000	0	N/A	Manual Addition	49	Homology
MFs	Methanofuran synthase		3 L-Glutamate[c0] + H2[c0] + 4((4-(2-aminoethyl)phenoxy)methyl)-2-furanmethanamine[c0] -> 2 H2O[c0] + 2 NH3[c0] + Methanofuran[c0]			Methanofuran Biosynthesis	0	1000	0	N/A	Manual Addition	20	Hypothetical/MetaCyc
rxn10508[c0]	coenzyme F430 precursor synthase 1 (aminase)		2 H2O[c0] + 2 ATP[c0] + 2 L-Glutamine[c0] + Precorrin_2[c0] + Ni2[c0] <=> 4 H[c0] + 2 Phosphate[c0] + 2 ADP[c0] + 2 L-Glutamate[c0] + Pyrrochorphinate[c0]			Coenzyme F430 Biosynthesis	-1000	1000	0	N/A	Manual Addition	25,39	Hypothetical/MetaCyc
rxn10509[c0]	coenzyme F430 precursor synthase 2 (reduction)		2 H[c0] + NADH[c0] + Pyrrochorphinate[c0] <=> NAD[c0] + Dihydrocorphinate[c0]			Coenzyme F430 Biosynthesis	-1000	1000	0	N/A	Manual Addition	25,40	Hypothetical/MetaCyc
rxn10510[c0]	coenzyme F430 precursor synthase 3 (reduction)		H[c0] + NADH[c0] + Dihydrocorphinate[c0] <=> NAD[c0] + Tetrahydrocorphinate[c0]			Coenzyme F430 Biosynthesis	-1000	1000	0	N/A	Manual Addition	25,41	Hypothetical/MetaCyc
rxn10511[c0]	coenzyme F430 precursor synthase 4 (cyclization)		Tetrahydrocorphinate[c0] <=> 15_17-seco-F430-17-acid[c0]			Coenzyme F430 Biosynthesis	-1000	1000	0	N/A	Manual Addition	25,42	Hypothetical/MetaCyc
rxn10512[c0]	coenzyme F430 precursor synthase 5 (cyclization)		H[c0] + 15_17-seco-F430-17-acid[c0] <=> H2O[c0] + Factor_430[c0]			Coenzyme F430 Biosynthesis	-1000	1000	0	N/A	Manual Addition	25,43	Hypothetical/MetaCyc
EX_cpd00244[e0]	EX_Ni2[e0]		Ni2[e0] <=>			Exchange	-1000	1000	0	N/A	Manual Addition
rxn05174[c0]	Nickel-ABC Transport		H2O[c0] + ATP[c0] + Ni2[e0] -> H[c0] + Phosphate[c0] + ADP[c0] + Ni2[c0]			Transport	0	1000	0	0	Manual Addition
rxn00097[c0]	ATP:AMP phosphotransferase	R00127	ATP[c0] + AMP[c0] -> 2 ADP[c0]	2.7.4.3	mmp1031	Purine Conversions	0	1000	0	0	Manual Addition	1	Direct
rxn10499[c0]	7,8-didemethyl-8-hydroxy-5-deazariboflavin synthetase		H2O[c0] + 2 NADP[c0] + 4-1-D-Ribitylamino-5-aminouracil[c0] + p-hydroxyphenylpyruvate[c0] <=> 2 H[c0] + 2 NADPH[c0] + NH3[c0] + Oxalate[c0] + 7,8-didemethyl-8-hydroxy-5-deazariboflavin[c0]		mmp0876 and mmp0056	Coenzyme F420 Biosynthesis	-1000	1000	0	N/A	Manual Addition	26	Homology
rxn01053[c0]	(S)-lactaldehyde:NAD+ oxidoreductase	R01446	H2O[c0] + NAD[c0] + L-Lactaldehyde[c0] <=> 2 H[c0] + NADH[c0] + L-Lactate[c0]	1.2.1.21|1.2.1.22	mmp1487	Coenzyme F420 Biosynthesis	-1000	1000	0	0.10008	Manual Addition	7	Homology
rxn10567[c0]	LPPG synthetase		H[c0] + GTP[c0] + 2-phospho-L-lactate[c0] <=> PPi[c0] + lactyl-(2)-diphospho-(5)-guanosine[c0]		mmp0117	Coenzyme F420 Biosynthesis	-1000	1000	0	N/A	Manual Addition	27	Homology
rxn10420[c0]	2-phospho-L-lactate synthase		GTP[c0] + L-Lactate[c0] <=> H[c0] + GDP[c0] + 2-phospho-L-lactate[c0]			Coenzyme F420 Biosynthesis	-1000	1000	0	N/A	Manual Addition	7	Hypothetical
rxn10566[c0]	LPPG:Fo 2-phospho-L-lactate transferase		7,8-didemethyl-8-hydroxy-5-deazariboflavin[c0] + lactyl-(2)-diphospho-(5)-guanosine[c0] <=> GMP[c0] + Coenzyme_F420-0[c0]		mmp0404	Coenzyme F420 Biosynthesis	-1000	1000	0	N/A	Manual Addition	28	Homology
rxn10525[c0]	gamma-F420-0:gamma-L-glutamate ligase		GTP[c0] + L-Glutamate[c0] + Coenzyme_F420-0[c0] <=> H[c0] + Phosphate[c0] + GDP[c0] + Coenzyme_F420-1[c0]		mmp0937	Coenzyme F420 Biosynthesis	-1000	1000	0	N/A	Manual Addition	29	Homology
rxn10526[c0]	gamma-F420-1:gamma-L-glutamate ligase		GTP[c0] + L-Glutamate[c0] + Coenzyme_F420-1[c0] <=> H[c0] + Phosphate[c0] + Coenzyme_F420[c0] + GDP[c0]		mmp0937	Coenzyme F420 Biosynthesis	-1000	1000	0	N/A	Manual Addition	29	Homology
rxn10527[c0]	gamma-F420-2:gamma-L-glutamate ligase		GTP[c0] + L-Glutamate[c0] + Coenzyme_F420[c0] <=> H[c0] + Phosphate[c0] + GDP[c0] + Coenzyme_F420-3[c0]		mmp0170	Coenzyme F420 Biosynthesis	-1000	1000	0	N/A	Manual Addition	30	Homology
rxn05734[c0]	aldehyde dehydrogenase (glyoxylate, NAD)		H2O[c0] + NAD[c0] + Glyoxalate[c0] <=> 2 H[c0] + NADH[c0] + Oxalate[c0]			Methylglyoxal Metabolism	-1000	1000	0	0.26823	Manual Addition
rxn01361[c0]	(S)-Dihydroorotate:(acceptor) oxidoreductase	R01869	NAD[c0] + S-Dihydroorotate[c0] <=> H[c0] + NADH[c0] + Orotate[c0]	|1.3.1.14|1.3.99.11|1.3.3.2|	mmp0439 and mmp0919	De Novo Pyrimidine Synthesis	-1000	1000	0	N/A	Manual Addition
CODH	Carbon monoxide dehydrogenase		3 H[c0] + CO2[c0] + Reducedferredoxin[c0] <=> H2O[c0] + Oxidizedferredoxin[c0] + 0.5 H2[c0] + CO[c0]		mmp0979 and mmp0980 and mmp0981 and mmp0982 and mmp0983 and mmp0984 and mmp0985	None	-1000	1000	0	N/A	Manual Addition	1,53	Direct
ACS	Acetyl-CoA synthase		CoA[c0] + 5-Methyl-H4MPT[c0] + 0.5 H2[c0] + CO[c0] <=> H[c0] + Acetyl-CoA[c0] + H4MPT[c0]		mmp0979 and mmp0980 and mmp0981 and mmp0982 and mmp0983 and mmp0984 and mmp0985	None	-1000	1000	0	N/A	Manual Addition	1,53	Direct
rxn10480[c0]	CO transporter via diffusion		CO[c0] <=> CO[e0]			Transport	-1000	1000	0	N/A	Manual Addition
EX_cpd00204[e0]	EX_CO[e0]		CO[e0] <=>			Exchange	0	1000	-0.137	N/A	Manual Addition
FNO	F420:NADP oxidoreductase		NADP[c0] + Reduced_coenzyme_F420[c0] <=> H[c0] + NADPH[c0] + Coenzyme_F420[c0]		mmp1550	None	-1000	1000	0	N/A	Manual Addition	81	Homology
EX_cpd00131[e0]	EX_Molybdenum[e0]		Molybdenum[e0] <=>			Exchange	-1000	1000	0	N/A	Manual Addition
Mot	ATP-Dependent Molybdenum transport		H2O[c0] + ATP[c0] + Molybdenum[e0] <=> H[c0] + Phosphate[c0] + ADP[c0] + Molybdenum[c0]		(mmp0205 and mmp0206 and mmp0207) or (mmp0504 and mmp0505 and mmp0506) or (mmp0514 and mmp0515 and mmp0516) or (mmp1650 and mmp1651 and mmp1652)	Transport	-1000	1000	0	N/A	Manual Addition	1,2	Direct
HcyS	Homocysteine Synthesis		L-Aspartate4-semialdehyde[c0] + H2S[c0] + H2[c0] <=> Homocysteine[c0] + H2O[c0]		mmp1358 and mmp1359	Methionine Biosynthesis	-1000	1000	0	N/A	Manual Addition	4	Homology
MetS	Methionine Synthase		Homocysteine[c0] + 5-Methyl-H4MPT[c0] -> L-Methionine[c0] + H4MPT[c0]		mmp0401	Methionine Biosynthesis	0	1000	0	N/A	Manual Addition	4,5	Homology
rxn02430[c0]	Dihydromethanopterin reductase	R03388	H[c0] + NADPH[c0] + 7,8-Dihydromethanopterin[c0] <=> NADP[c0] + H4MPT[c0]			None	-1000	1000	0	N/A	Manual Addition
H4MPT3M2Om	5,10-Methylenetetrahydromethanopterin 3-Methyl-2-oxobutanoate methyltransferase		H2O[c0] + 3-Methyl-2-oxobutanoate[c0] + 5_10-Methylenetetrahydromethanopterin[c0] <=> H4MPT[c0] + 2-Dehydropantoate[c0]			Coenzyme A Biosynthesis	-1000	1000	0	N/A	Manual Addition
H4MPTdUMPm	5,10-Methylenetetrahydromethanopterin dUMP C-methyltransferase		dUMP[c0] + 5_10-Methylenetetrahydromethanopterin[c0] <=> dTMP[c0] + 7,8-Dihydromethanopterin[c0]		mmp1379 and mmp0986	Pyrimidine Conversions	-1000	1000	0	N/A	Manual Addition	1	Direct
FH4MPTAf	Formyl-H4MPT AICAR Formyltransferase		AICAR[c0] + 5-Formyl-H4MPT[c0] <=> H4MPT[c0] + FAICAR[c0]			De Novo Purine Biosynthesis	-1000	1000	0	N/A	Manual Addition
HPAr	Hydroxypyruvaldehyde phosphate reductase		NADH[c0] + Hydroxypyruvaldehyde_phosphate[c0] <=> NAD[c0] + Glyceraldehyde3-phosphate[c0]			Coenzyme F420 Biosynthesis	-1000	1000	0	N/A	Manual Addition
rxn02377[c0]	UDP-N-acetyl-D-mannosamine:NAD+ 1-oxidoreductase	R03317	H2O[c0] + 2 NAD[c0] + UDP-N-acetyl-D-mannosamine[c0] <=> 3 H[c0] + 2 NADH[c0] + UDP-N-acetyl-D-mannosaminouronate[c0]	|1.1.1.-|	mmp0706	None	-1000	1000	0	0	Manual Addition	32	Direct
rxn00298[c0]	UDP-N-acetyl-D-glucosamine:NAD+ 6-oxidoreductase	R00421	H2O[c0] + 2 NAD[c0] + UDP-N-acetylglucosamine[c0] <=> 3 H[c0] + 2 NADH[c0] + UDP-N-acetyl-D-glucosaminouronate[c0]	|1.1.1.136|	mmp0353	Archaellin Synthesis	-1000	1000	0	N/A	Manual Addition	33	Direct
UGAor	UDP-GlcNAcA:NAD+ oxidoreductase		NAD[c0] + UDP-N-acetyl-D-glucosaminouronate[c0] <=> NADH[c0] + H2[c0] + UDP-2-acetamido-2-deoxy-3-oxo-glucuronate[c0]		mmp0352	Archaellin Synthesis	-1000	1000	0	N/A	Manual Addition	33	Direct
UGNAa	UDP-GlcNAC(3keto)A aminase		L-Glutamate[c0] + UDP-2-acetamido-2-deoxy-3-oxo-glucuronate[c0] <=> 2-Oxoglutarate[c0] + UDP-2-acetamido-3-amino-2,3-dideoxy-glucuronate[c0]		mmp0351	Archaellin Synthesis	-1000	1000	0	N/A	Manual Addition	33	Direct
UGNAna	UDP-GlcNAc(3NH2)A N-acetylase		Acetyl-CoA[c0] + UDP-2-acetamido-3-amino-2,3-dideoxy-glucuronate[c0] <=> H[c0] + CoA[c0] + UDP-2,3-diacetamido-2,3-dideoxy-glucuronate[c0]		mmp0350	Archaellin Synthesis	-1000	1000	0	N/A	Manual Addition	33	Direct
UGNAe	UDP-GlcNAc(3NAc)A epimerase		UDP-2,3-diacetamido-2,3-dideoxy-glucuronate[c0] <=> UDP-2,3-diacetamido-2,3-dideoxy-mannuronate[c0]		mmp0357	Archaellin Synthesis	-1000	1000	0	N/A	Manual Addition	33	Direct
UMNAat	UDP-ManNAcA aminotransferase		H2O[c0] + L-Glutamine[c0] + UDP-2,3-diacetamido-2,3-dideoxy-mannuronate[c0] <=> L-Glutamate[c0] + UDP-3-acetamido-2,3-diaminomannuronate[c0]		mmp1081 and mmp1082 and mmp1083	Archaellin Synthesis	-1000	1000	0	N/A	Manual Addition	34	Direct
2NACmt	NDP-2-acetamino-2,4-dideoxy-5-O-methyl-hexos-5-ulo-1,5-pyranose methyltransferase		NDP-2-acetamino-2,4-dideoxy-5-O-methyl-hexos-5-ulo-1,5-pyranose[c0] <=> NDP-(5S)-2-acetamido-2,4-dideoxy-5-O-methyl-alpha-L-erythro-hexos-5-ulo-1,5-pyranose[c0]		mmp1085	Archaellin Synthesis	-1000	1000	0	N/A	Manual Addition	35	Direct
TSot	Tetrasaccharide oligosaccharyltransferase		L-Threonine[c0] + Lipid_tetrasaccharide[c0] <=> Lipid_tetrasaccharide_Thr[c0]		mmp1084	Archaellin Synthesis	-1000	1000	0	N/A	Manual Addition	35	Direct
GLCgt	GlcNAc3NAcA glycosyltransferase		UDP-2,3-diacetamido-2,3-dideoxy-glucuronate[c0] + Lipid_monosaccharide[c0] <=> Lipid_disaccharide[c0]		mmp1079	Archaellin Synthesis	-1000	1000	0	N/A	Manual Addition	36	Direct
MANgt	ManNAc3NAmA glycosyltransferase		UDP-3-acetamido-2,3-diaminomannuronate[c0] + Lipid_disaccharide[c0] <=> Lipid_trisaccharide[c0]		mmp1080	Archaellin Synthesis	-1000	1000	0	N/A	Manual Addition	36	Direct
2NACgt	NDP-2-acetamino-2,4-dideoxy-5-O-methyl-hexos-5-ulo-1,5-pyranose glycosyltransferase		NDP-2-acetamino-2,4-dideoxy-5-O-methyl-hexos-5-ulo-1,5-pyranose[c0] + Lipid_trisaccharide[c0] <=> Lipid_tetrasaccharide[c0]		mmp1088	Archaellin Synthesis	-1000	1000	0	N/A	Manual Addition	36	Direct
TSost	Tetrasaccharide oligosaccharyltransferase		Lipid_tetrasaccharide_Thr[e0] + Flagellin[e0] <=> Archaellin[e0]		mmp1424	Archaellin Synthesis	-1000	1000	0	N/A	Manual Addition	36	Direct
TSf	Tetrasaccharide flippase		Lipid_tetrasaccharide_Thr[c0] <=> Lipid_tetrasaccharide_Thr[e0]			Transport	-1000	1000	0	N/A	Manual Addition	33	Hypothetical
GALgt	GalNAc glycosyltransferase		UDP-N-acetyl-D-galactosamine[c0] + Membrane_lipid[c0] <=> Lipid_monosaccharide[c0]			Archaellin Synthesis	-1000	1000	0	N/A	Manual Addition	33	Hypothetical
EX_NAC[c0]	NDP-2-acetamino-2,4-dideoxy-5-O-methyl-hexos-5-ulo-1,5-pyranose supply		NDP-2-acetamino-2,4-dideoxy-5-O-methyl-hexos-5-ulo-1,5-pyranose[c0] <=>			Exchange	-1000	1000	0	N/A	Manual Addition
EX_Membrane_lipid[c0]	Membrane lipid synthesis		Membrane_lipid[c0] <=>			Exchange	-1000	1000	0	N/A	Manual Addition
EX_Flagellin[e0]	Flagellin synthesis		Flagellin[e0] <=>			Exchange	-1000	1000	0	N/A	Manual Addition
rxn10560[c0]	Indole-3-acetate transport via proton symport		H[c0] + Indoleacetate[c0] <=> H[e0] + Indoleacetate[e0]			Transport	-1000	1000	0	N/A	Manual Addition
rxn10559[c0]	Hydroxyphenylacetate transport via proton symport		H[e0] + 4-Hydroxyphenylacetate[e0] <=> H[c0] + 4-Hydroxyphenylacetate[c0]			Transport	-1000	1000	0	N/A	Manual Addition
rxn10587[c0]	Phenylacetate transport via proton symport		H[e0] + PACT[e0] <=> H[c0] + PACT[c0]			Transport	-1000	1000	0	N/A	Manual Addition
rxn10586[c0]	Indoleacetate:CoA ligase		H[c0] + CoA[c0] + ATP[c0] + Indoleacetate[c0] -> PPi[c0] + AMP[c0] + S-2-(indol-3-yl)acetyl-CoA[c0]		(mmp0315 and mmp0316) or (mmp0713 and mmp0714)	Amino Acid Biosynthesis	0	1000	0	N/A	Manual Addition	6	Direct
rxn01946[c0]	4-Hydroxyphenylacetate:CoA ligase (AMP-forming)	R02699	H[c0] + CoA[c0] + ATP[c0] + 4-Hydroxyphenylacetate[c0] -> PPi[c0] + AMP[c0] + 4-Hydroxyphenylacetyl-CoA[c0]	|6.2.1.30|6.2.1.-|	(mmp0315 and mmp0316) or (mmp0713 and mmp0714)	Amino Acid Biosynthesis	0	1000	0	N/A	Manual Addition	6	Direct
rxn01842[c0]	Phenylacetate:CoA ligase	R02539	CoA[c0] + ATP[c0] + PACT[c0] -> PPi[c0] + AMP[c0] + Phenylacetyl-CoA[c0]	6.2.1.30	(mmp0315 and mmp0316) or (mmp0713 and mmp0714)	Amino Acid Biosynthesis	0	1000	0	0.043068	Manual Addition	6	Direct
rxn10563[c0]	Hydroxyphenylpyruvate ferredoxin oxidoreductase		CoA[c0] + Oxidizedferredoxin[c0] + p-hydroxyphenylpyruvate[c0] <=> H[c0] + CO2[c0] + Reducedferredoxin[c0] + 4-Hydroxyphenylacetyl-CoA[c0]		(mmp0315 and mmp0316) or (mmp0713 and mmp0714)	Amino Acid Biosynthesis	-1000	1000	0	N/A	Manual Addition	6	Direct
rxn10562[c0]	Phenylpyruvate ferredoxin oxidoreductase		CoA[c0] + Oxidizedferredoxin[c0] + Phenylpyruvate[c0] <=> H[c0] + CO2[c0] + Reducedferredoxin[c0] + Phenylacetyl-CoA[c0]		(mmp0315 and mmp0316) or (mmp0713 and mmp0714)	Amino Acid Biosynthesis	-1000	1000	0	N/A	Manual Addition	6	Direct
rxn00483[c0]	L-Tryptophan:2-oxoglutarate aminotransferase	R00684	2-Oxoglutarate[c0] + L-Tryptophan[c0] <=> L-Glutamate[c0] + Indole-3-pyruvate[c0]	|2.6.1.27|	(mmp0315 and mmp0316) or (mmp0713 and mmp0714)	Amino Acid Biosynthesis	-1000	1000	0	0	Manual Addition	6	Direct
EX_cpd00430[e0]	EX_PACT[e0]		PACT[e0] <=>			Exchange	0	1000	0.0596	N/A	Manual Addition
EX_cpd00489[e0]	EX_4-Hydroxyphenylacetate[e0]		4-Hydroxyphenylacetate[e0] <=>			Exchange	0	1000	-0.1461	N/A	Manual Addition
EX_cpd00703[e0]	EX_Indoleacetate[e0]		Indoleacetate[e0] <=>			Exchange	0	1000	0.1898	N/A	Manual Addition
rxn05166[c0]	Cobalt-ABC transport		H2O[c0] + ATP[c0] + Co2[e0] -> H[c0] + Phosphate[c0] + ADP[c0] + Co2[c0]		(mmp0888 and mmp0886) or (mmp1482 and mmp1483 and mmp1484)	Transport	0	1000	0	N/A	Manual Addition	2	TransportDB
rxn10447[c0]	Calcium transport via ABC system		H2O[c0] + ATP[c0] + Ca2[e0] -> H[c0] + Phosphate[c0] + ADP[c0] + Ca2[c0]		mmp0520 or mmp0710	Transport	0	1000	0	N/A	Manual Addition	2	TransportDB
rxn01491[c0]	D-Fructose-1,6-bisphosphate phosphohydrolase		H2O[c0] + D-fructose-1_6-bisphosphate[c0] <=> H[c0] + Phosphate[c0] + D-fructose-1-phosphate[c0]	|3.1.3.68|		Methylglyoxal Metabolism	-1000	1000	0	N/A	Manual Addition
F6PG3Pl	D-Fructose-6-phosphate D-glyceraldehyde-3-phosphate-lyase		Phosphate[c0] + D-fructose-1-phosphate[c0] -> Glycerone-phosphate[c0] + Glyceraldehyde3-phosphate[c0]		mmp0293	Methylglyoxal Metabolism	0	1000	0	N/A	Manual Addition	9	Homology
2OPs	2-Oxopropanal synthase		Glyceraldehyde3-phosphate[c0] <=> Phosphate[c0] + 2-Oxopropanal[c0]		mmp0687	Methylglyoxal Metabolism	-1000	1000	0	N/A	Manual Addition	9	Homology
DKFPs1	6-Deoxy-5-ketofructose-1-phosphate synthase (Fructose-1,6-bisphosphate utilizing)		D-fructose-1_6-bisphosphate[c0] + 2-Oxopropanal[c0] -> Glyceraldehyde3-phosphate[c0] + 6-deoxy-5-ketofructose-1-phosphate[c0]		mmp0293	Methylglyoxal Metabolism	0	1000	0	N/A	Manual Addition	9	Homology
DKFPs2	6-Deoxy-5-ketofructose-1-phosphate synthase (Fructose-1-phosphate utilizing)		D-fructose-1-phosphate[c0] + 2-Oxopropanal[c0] -> Glyceraldehyde3-phosphate[c0] + 6-deoxy-5-ketofructose-1-phosphate[c0]		mmp0293	Methylglyoxal Metabolism	0	1000	0	N/A	Manual Addition	9	Homology
rxn01618[c0]	(S)-Lactaldehyde:NADP+ oxidoreductase	R02260	NADP[c0] + L-Lactaldehyde[c0] <=> H[c0] + NADPH[c0] + 2-Oxopropanal[c0]	|1.2.1.49|		Methylglyoxal Metabolism	-1000	1000	0	0	Manual Addition	9	Hypothetical
LAFor	(S)-Lactaldehyde:F420 oxidoreductase		Coenzyme_F420[c0] + L-Lactaldehyde[c0] -> H[c0] + Reduced_coenzyme_F420[c0] + 2-Oxopropanal[c0]			Methylglyoxal Metabolism	0	1000	0	N/A	Manual Addition	10	Hypothetical
GLYPs	Glycerone-phosphate synthase		Pyruvate[c0] + Formaldehyde[c0] <=> CO2[c0] + Glycerone-phosphate[c0]		mmp0142	Methylglyoxal Metabolism	-1000	1000	0	N/A	Manual Addition	10	Homology
rxn00149[c0]	Pyruvaldehyde:NAD+ oxidoreductase	R00203	H2O[c0] + NAD[c0] + 2-Oxopropanal[c0] -> 2 H[c0] + NADH[c0] + Pyruvate[c0]	|1.2.1.22|1.2.1.23|		None	0	1000	0	N/A	Manual Addition	10	Hypothetical
rxn00150[c0]	Pyruvaldehyde:NADP+ oxidoreductase	R00205	H2O[c0] + NADP[c0] + 2-Oxopropanal[c0] -> 2 H[c0] + NADPH[c0] + Pyruvate[c0]	|1.2.1.49|		None	0	1000	0	N/A	Manual Addition	10	Hypothetical
rxn09249[c0]	Seryl-tRNA synthetase (selenocysteine)		ATP[c0] + L-Serine[c0] + tRNA(SeCys)[c0] <=> PPi[c0] + AMP[c0] + L-Seryl-tRNA(Sec)[c0]	|6.1.1.11|	mmp0879	Selenocysteine metabolism	-1000	1000	0	N/A	Manual Addition	39	MetaCyc
rxn11751[c0]	L-seryl-tRNA(Sec) kinase	R08223	ATP[c0] + L-Seryl-tRNA(Sec)[c0] <=> ADP[c0] + O-Phosphoseryl-tRNA(Sec)[c0]	|2.7.1.-|	mmp1490	Selenocysteine metabolism	-1000	1000	0	N/A	Manual Addition	65	Direct
rxn11752[c0]	O-phosphoseryl-tRNA(Sec) selenium transferase	R08224	3 H[c0] + Selenophosphate[c0] + O-Phosphoseryl-tRNA(Sec)[c0] <=> PPi[c0] + L-Selenocysteinyl-tRNA(Sec)[c0]	|2.9.1.-|	mmp0595	Selenocysteine metabolism	-1000	1000	0	N/A	Manual Addition	64	Direct
rxn11950[c0]	rxn11950[c0]	R00171	L-Selenocysteinyl-tRNA(Sec)[c0] <=> Selenoprotein[c0]			Selenocysteine metabolism	-1000	1000	0	N/A	Manual Addition	63,82	Hypothetical/SEED
rxn11571[c0]	Hydrogen selenide:NADP+ oxidoreductase	R03596	3 H2O[c0] + 3 NADP[c0] + Selenide[c0] <=> 3 H[c0] + 3 NADPH[c0] + Selenite[c0]	|1.8.1.-|	mmp0959	Selenocysteine metabolism	-1000	1000	0	N/A	Manual Addition	66	KEGG
rxn07210[c0]	Selenite:NADP+ oxidoreductase	R07229	H2O[c0] + NADP[c0] + Selenite[c0] <=> NADPH[c0] + Selenate[c0]	|1.97.1.9|		Selenocysteine metabolism	-1000	1000	0	N/A	Manual Addition	66	KEGG
SELt	Selenate transport		Selenate[e0] <=> Selenate[c0]			Transport	-1000	1000	0	N/A	Manual Addition
EX_cpd03396[e0]	EX_Selenate[e0]		Selenate[e0] <=>			Exchange	-1000	1000	0	N/A	Manual Addition
EX_cpd15573[c0]	EX_tRNA(SeCys)[c0]		tRNA(SeCys)[c0] <=>			Exchange	-1000	1000	0	N/A	Manual Addition
rxn01217[c0]	dCMP aminohydrolase	R01663	H[c0] + H2O[c0] + dCMP[c0] -> NH3[c0] + dUMP[c0]	|3.5.4.12|	mmp1426	None	0	1000	0	0	Manual Addition	1	Direct
rxn00915[c0]	GMP:pyrophosphate phosphoribosyltransferase	R01229	PRPP[c0] + Guanine[c0] -> PPi[c0] + GMP[c0]	|2.4.2.7|2.4.2.8|2.4.2.22|	mmp0145	Purine conversions	0	1000	0	0.0022985	Manual Addition	1,67	Direct
rxn00836[c0]	IMP:pyrophosphate phosphoribosyltransferase	R01132	PRPP[c0] + HYXN[c0] -> PPi[c0] + IMP[c0]	2.4.2.8	mmp0145	Purine conversions	0	1000	0	0.0022985	Manual Addition	1,67	Direct
rxn13772[c0]	5-diphosphomevalonate carboxylase		5-phosphomevalonate[c0] <=> CO2[c0] + Isopentenylphosphate[c0]	|4.1.1.33|		Isoprenoid Biosynthesis; Archaeal Lipids	-1000	1000	0	N/A	Manual Addition	69	Hypothetical
IPk	Isopentenyl phosphate kinase		Phosphate[c0] + Isopentenylphosphate[c0] <=> Isopentenyldiphosphate[c0]		mmp1645	Isoprenoid Biosynthesis; Archaeal Lipids	-1000	1000	0	N/A	Manual Addition	70	Homology
rxn11998[c0]	Geranylgeranylglyceryl phosphate synthase	R04158	Geranylgeranyl_diphosphate[c0] + Glycerol-3-phosphate[c0] <=> PPi[c0] + sn-3-O-(Geranylgeranyl)glycerol_1-phosphate[c0]	|2.5.1.41|	mmp0007	Archaeal Lipids	-1000	1000	0	N/A	Manual Addition	75	Homology
rxn03114[c0]	Geranylgeranyl diphosphate:sn-3-O-(geranylgeranyl)glycerol	R04520	Geranylgeranyl_diphosphate[c0] + sn-3-O-(Geranylgeranyl)glycerol_1-phosphate[c0] <=> PPi[c0] + 2,3-Bis-O-(geranylgeranyl)glycerol_1-phosphate[c0]	|2.5.1.42|	mmp1677	Archaeal Lipids	-1000	1000	0	N/A	Manual Addition	76	Homology
rxn14345[c0]	CTP:2,3-bis-O-(geranylgeranyl)-sn-glycerol-1-phosphatecytidylyltransferase	R08966	CTP[c0] + 2,3-Bis-O-(geranylgeranyl)glycerol_1-phosphate[c0] <=> PPi[c0] + CDP-2,3-bis-O-(geranylgeranyl)-sn-glycerol[c0]	2.7.7.67	mmp1698	Archaeal Lipids	-1000	1000	0	N/A	Manual Addition	77	Homology
ARCSs	Archaetidylserine synthase		L-Serine[c0] + CDP-2,3-bis-O-(geranylgeranyl)-sn-glycerol[c0] <=> CMP[c0] + Archaetidylserine[c0]		mmp1171	Archaeal Lipids	-1000	1000	0	N/A	Manual Addition	78	Homology
CDPDGGR	CDP-Archaeol Digeranylgeranylglycerophospholipid reductase		8 H2[c0] + CDP-2,3-bis-O-(geranylgeranyl)-sn-glycerol[c0] <=> Saturated_CDP-archaeol[c0]		mmp0388	Archaeal Lipids	-1000	1000	0	N/A	Manual Addition	79	Homology
ASDGGR	Archaetidylserine Digeranylgeranylglycerophospholipid reductase		8 H2[c0] + Archaetidylserine[c0] <=> Saturated_Archaetidylserine[c0]		mmp0388	Archaeal Lipids	-1000	1000	0	N/A	Manual Addition	79	Homology
rxn10542[c0]	Hydrogen transport via diffusion		H2[e0] <=> H2[c0]			Transport	-1000	1000	0	N/A	Manual Addition
rxn10471[c0]	Methane transport via diffusion		Methane[e0] <=> Methane[c0]			Transport	-1000	1000	0	N/A	Manual Addition

## Sheet: Metabolites
ID	Name	KEGG ID	ChEBI ID	Formula	Charge
cpd02255[c0]	3-oxoadipate-enol-lactone[c0]	C03586	18267	C6H5O4	-1
cpd00067[c0]	H[c0]			H	1
cpd00011[c0]	CO2[c0]	C00011	16526	CO2	0
cpd00938[c0]	4-Carboxymuconolactone[c0]	C01278	16993	C7H4O6	-2
cpd02152[c0]	L-Argininosuccinate[c0]	C03406	15682	C10H17N4O6	-1
cpd00106[c0]	Fumarate[c0]	C00122	22958	C4H2O4	-2
cpd00051[c0]	L-Arginine[c0]	C00062|C02385	16467|29016	C6H15N4O2	1
cpd03671[c0]	D-Glucosamine1-phosphate[c0]	C06156	27625	C6H14NO8P	0
cpd02611[c0]	N-Acetyl-D-glucosamine1-phosphate[c0]	C04501|C04256	16446|7125	C8H15NO9P	-1
cpd00010[c0]	CoA[c0]	C00010	15346	C21H33N7O16P3S	-3
cpd00022[c0]	Acetyl-CoA[c0]	C00024	15351	C23H35N7O17P3S	-3
cpd11420[c0]	trdox[c0]	C00343		C6H7NO2R2S2	0
cpd00790[c0]	O-Acetyl-L-homoserine[c0]	C01077	16288	C6H11NO4	0
cpd00135[c0]	Homocysteine[c0]	C05330|C00155	17230|17588	C4H9NO2S	0
cpd00081[c0]	Sulfite[c0]	C00094|C11481	48854|17137	HO3S	-1
cpd00029[c0]	Acetate[c0]	C00033	15366	C2H3O2	-1
cpd00268[c0]	H2S2O3[c0]	C05529|C00320	29279|33542	S2O3	-2
cpd11421[c0]	trdrd[c0]	C00342		C6H9NO2R2S2	0
cpd00060[c0]	L-Methionine[c0]	C00073|C01733	16643|16811	C5H11NO2S	0
cpd00001[c0]	H2O[c0]	C00001|C01328	15377|16234	H2O	0
cpd00035[c0]	L-Alanine[c0]	C00041	16977	C3H7NO2	0
cpd11590[c0]	met-L-ala-L[c0]			C8H15N2O3S	-1
cpd00161[c0]	L-Threonine[c0]	C00188	16857	C4H9NO3	0
cpd11582[c0]	ala-L-Thr-L[c0]			C7H14N2O4	0
cpd03761[c0]	Precorrin_6A[c0]			C44H47N4O16	-7
cpd00006[c0]	NADP[c0]	C00006	18009	C21H26N7O17P3	-2
cpd03760[c0]	Precorrin_6B[c0]			C44H49N4O16	-7
cpd00005[c0]	NADPH[c0]	C00005	16474	C21H27N7O17P3	-3
cpd00254[e0]	Mg[e0]	C00305	18420	Mg	2
cpd00254[c0]	Mg[c0]	C00305	18420	Mg	2
cpd00036[c0]	Succinate[c0]	C00042	15741	C4H4O4	-2
cpd02857[c0]	DAHP[c0]	C04691	18150	C7H11O10P	-2
cpd00699[c0]	5-Dehydroquinate[c0]	C00944	32364	C7H9O6	-1
cpd00009[c0]	Phosphate[c0]	C00009	26078	HO4P	-2
cpd03519[c0]	2_5-Diaminopyrimidine_nucleoside_triphosphate[c0]			C9H15N5O14P3	-3
cpd03518[c0]	Formamidopyrimidine_nucleoside_triphosphate[c0]			C10H15N5O15P3	-3
cpd00047[c0]	Formate[c0]	C00058	30751	CHO2	-1
cpd02555[c0]	Tetrahydropteroyltri-L-glutamate[c0]	C04144	17420	C29H33N9O12	-4
cpd02738[c0]	5-Methyltetrahydropteroyltri-L-glutamate[c0]	C04489	17614	C30H35N9O12	-4
cpd00130[c0]	L-Malate[c0]	C00711|C00149	6650|30797	C4H4O5	-2
cpd00032[c0]	Oxaloacetate[c0]	C00036	30744	C4H2O5	-2
cpd00004[c0]	NADH[c0]	C00004	16908	C21H27N7O14P2	-2
cpd00003[c0]	NAD[c0]	C00003	15846	C21H26N7O14P2	-1
cpd00346[c0]	L-Aspartate4-semialdehyde[c0]	C00441	18051	C4H7NO3	0
cpd00227[c0]	L-Homoserine[c0]	C00263	15699	C4H9NO3	0
cpd02656[c0]	6-7-Dimethyl-8-1-D-ribityllumazine[c0]			C13H18N4O6	0
cpd02882[c0]	4-1-D-Ribitylamino-5-aminouracil[c0]			C9H16N4O6	0
cpd00220[c0]	Riboflavin[c0]	C00255	17015	C17H20N4O6	0
cpd02893[c0]	5'-Phosphoribosyl-4-carboxy-5-aminoimidazole[c0]	C04751	28413	C9H13N3O9P	-1
cpd00002[c0]	ATP[c0]	C00002	15422	C10H13N5O13P3	-3
cpd00008[c0]	ADP[c0]	C00008	53691	C10H13N5O10P2	-2
cpd02140[c0]	AIR[c0]	C03373	28843	C8H14N3O7P	0
cpd00242[c0]	H2CO3[c0]	C01353|C00288	28976|17544	CHO3	-1
cpd11589[c0]	gly-asp-L[c0]			C6H9N2O5	-1
cpd00041[c0]	L-Aspartate[c0]	C00049|C16433	17053|22660	C4H6NO4	-1
cpd00033[c0]	Glycine[c0]	C00037	15428	C2H5NO2	0
cpd00840[c0]	L-beta-Lysine[c0]	C01142	15613	C6H15N2O2	1
cpd00039[c0]	L-Lysine[c0]	C00047|C16440	18019|25094	C6H15N2O2	1
cpd14960[c0]	Cobalt-precorrin_5B[c0]			C43H44CoN4O16	-6
cpd08371[c0]	Cobalt-precorrin_5[c0]			C45H47CoN4O16	-5
cpd00071[c0]	Acetaldehyde[c0]	C00084	15343	C2H4O	0
cpd00123[c0]	3-Methyl-2-oxobutanoate[c0]	C00141	16530	C5H7O3	-1
cpd01646[c0]	2-Isopropylmalate[c0]	C02504	1178	C7H10O5	-2
cpd00239[c0]	H2S[c0]	C00297|C00283	|16136	H2S	0
cpd15693[c0]	Dianteisopentadecanoylphosphatidylserine[c0]			C36H68NO10P	-2
cpd00054[c0]	L-Serine[c0]	C00716|C00065	17822|17115	C3H7NO3	0
cpd00046[c0]	CMP[c0]	C00055	17361	C9H13N3O8P	-1
cpd15687[c0]	CDP-1_2-dianteisopentadecanoylglycerol[c0]			C42H75N3O15P2	-2
cpd00557[c0]	Siroheme[c0]	C00748	28599	C42H36FeN4O16	-8
cpd03426[c0]	Sirohydrochlorin[c0]	C05778	18023	C42H38N4O16	-8
cpd10515[c0]	Fe2[c0]			Fe	2
cpd00061[c0]	Phosphoenolpyruvate[c0]	C00074	18021	C3H3O6P	-2
cpd00482[c0]	2-Phospho-D-glycerate[c0]	C00631	17835	C3H5O7P	-2
cpd15682[c0]	1_2-diisohexadecanoyl-sn-glycerol_3-phosphate[c0]			C35H68O8P	-1
cpd15688[c0]	CDP-1_2-diisohexadecanoylglycerol[c0]			C44H79N3O15P2	-2
cpd00012[c0]	PPi[c0]	C00013	29888	H2O7P2	-2
cpd00052[c0]	CTP[c0]	C00063	17677	C9H13N3O14P3	-3
cpd15421[c0]	CDP-1_2-dioctadecanoylglycerol[c0]			C48H87N3O15P2	-2
cpd15526[c0]	1_2-dioctadecanoyl-sn-glycerol_3-phosphate[c0]			C39H76O8P	-1
cpd02069[c0]	3-Phosphonooxypyruvate[c0]	C03232	30933	C3H3O7P	-2
cpd00169[c0]	3-Phosphoglycerate[c0]	C00197|C00597	17794|17050	C3H5O7P	-2
cpd00038[c0]	GTP[c0]	C00044	15996	C10H13N5O14P3	-3
cpd00009[e0]	Phosphate[e0]	C00009	26078	HO4P	-2
cpd02333[c0]	Quinolinate[c0]	C03722	16675	C7H3NO4	-2
cpd03470[c0]	Iminoaspartate[c0]	C05840	50616	C4H3NO4	-2
cpd00095[c0]	Glycerone-phosphate[c0]	C00111	16108	C3H6O6P	-1
cpd08366[c0]	2R-Phosphosulfolactate[c0]			C3H4O9PS	-3
cpd02826[c0]	5'-Phosphoribosylformylglycinamidine[c0]	C04640	18413	C8H16N3O8P	0
cpd00072[c0]	D-fructose-6-phosphate[c0]	C05345|C00085	16084|15946	C6H12O9P	-1
cpd00079[c0]	D-glucose-6-phosphate[c0]	C00668|C00092	17665|4170	C6H12O9P	-1
cpd00118[c0]	Putrescine[c0]	C00134	17148	C4H14N2	2
cpd00147[c0]	5-Methylthioadenosine[c0]	C00170	17509	C11H15N5O3S	0
cpd00264[c0]	Spermidine[c0]	C00315	16610	C7H22N3	3
cpd00837[c0]	S-Adenosylmethioninamine[c0]	C01137	15625	C14H24N6O3S	2
cpd00013[c0]	NH3[c0]	C01342|C00014	28938|16134	NH4	1
cpd00023[c0]	L-Glutamate[c0]	C00025|C00302	16015|18237	C5H8NO4	-1
cpd00053[c0]	L-Glutamine[c0]	C00064	18050	C5H10N2O3	0
cpd00238[c0]	Sedoheptulose7-phosphate[c0]	C05382	15721	C7H14O10P	-1
cpd00102[c0]	Glyceraldehyde3-phosphate[c0]	C00118|C00661	29052|17138	C3H6O6P	-1
cpd00198[c0]	D-Xylulose5-phosphate[c0]	C00231	16332	C5H10O8P	-1
cpd00101[c0]	ribose-5-phosphate[c0]	C03736|C00117	18189|17797	C5H10O8P	-1
cpd00115[c0]	dATP[c0]	C00131	16284	C10H13N5O12P3	-3
cpd00246[c0]	Inosine[c0]	C00294	17596	C10H12N4O5	0
cpd00114[c0]	IMP[c0]	C00130	17202	C10H12N4O8P	-1
cpd00084[c0]	L-Cysteine[c0]	C00097	17561	C3H7NO2S	0
cpd15603[c0]	Gly-Cys[c0]			C5H10N2O3S	0
cpd00358[c0]	dUTP[c0]	C00460	17625	C9H12N2O14P3	-3
cpd00978[c0]	dUDP[c0]	C01346	28850	C9H12N2O11P2	-2
cpd15555[c0]	phosphatidylserine_dihexadecanoyl[c0]			C38H72NO10P	-2
cpd15419[c0]	CDP-1_2-dihexadecanoylglycerol[c0]			C44H79N3O15P2	-2
cpd00357[c0]	TTP[c0]	C00459	18077	C10H14N2O14P3	-3
cpd00297[c0]	dTDP[c0]	C00363	18075	C10H14N2O11P2	-2
cpd00655[c0]	Dephospho-CoA[c0]	C00882	15468	C21H33N7O13P2S	-2
cpd00343[c0]	N-Carbamoyl-L-aspartate[c0]	C00438	15859	C5H6N2O5	-2
cpd00146[c0]	Carbamoylphosphate[c0]	C00169	17672	CH3NO5P	-1
cpd00200[c0]	4MOP[c0]	C00233	48430	C6H9O3	-1
cpd00024[c0]	2-Oxoglutarate[c0]	C00026	30915	C5H4O5	-2
cpd00107[c0]	L-Leucine[c0]	C00123	15603	C6H13NO2	0
cpd01777[c0]	Phosphoribosyl-AMP[c0]	C02741	18374	C15H21N5O14P2	-2
cpd01775[c0]	Phosphoribosyl-ATP[c0]	C02739	73200	C15H21N5O20P4	-4
cpd00834[c0]	Phosphopantetheine[c0]	C01134	16858	C11H22N2O7PS	-1
cpd02666[c0]	R-4'-Phosphopantothenoyl-L-cysteine[c0]			C12H21N2O9PS	-2
cpd02979[c0]	phosphoribosylformiminoaicar-phosphate[c0]	C04896	18302	C15H23N5O15P2	-2
cpd02991[c0]	phosphoribulosylformimino-AICAR-phosphate[c0]	C04916	27735	C15H23N5O15P2	-2
cpd00290[c0]	D-fructose-1_6-bisphosphate[c0]			C6H12O12P2	-2
cpd00918[c0]	2-Acetamido-5-oxopentanoate[c0]	C01250	16319	C7H10NO4	-1
cpd00342[c0]	N-Acetylornithine[c0]	C00437	16543	C7H14N2O3	0
cpd11586[c0]	ala-L-glu-L[c0]			C8H13N2O5	-1
cpd00067[e0]	H[e0]			H	1
cpd00205[e0]	K[e0]			K	1
cpd00205[c0]	K[c0]			K	1
cpd00018[c0]	AMP[c0]	C00020	456215	C10H13N5O7P	-1
cpd03078[c0]	Selenophosphate[c0]	C05172	16144	HO3PSe	-2
cpd01078[c0]	Selenide[c0]	C01528	16503	H2Se	0
cpd00091[c0]	UMP[c0]	C00105	16695	C9H12N2O9P	-1
cpd00810[c0]	Orotidylic_acid[c0]			C10H11N2O11P	-2
cpd00019[c0]	S-Adenosyl-homocysteine[c0]	C00021	16680	C14H20N6O5S	0
cpd01620[c0]	Precorrin_2[c0]			C42H40N4O16	-8
cpd00017[c0]	S-Adenosyl-L-methionine[c0]	C00019	67040	C15H23N6O5S	1
cpd03420[c0]	Precorrin_3A[c0]			C43H44N4O16	-6
cpd14961[c0]	Cobalt-precorrin_7[c0]			C45H50CoN4O16	-6
cpd08375[c0]	Cobalt-precorrin_8[c0]			C45H53CoN4O14	-5
cpd00092[c0]	Uracil[c0]	C00106	17568	C4H4N2O2	0
cpd00307[c0]	Cytosine[c0]	C00380	16040	C4H5N3O	0
cpd15747[c0]	Myristoyllipoteichoic_acid_n=24__linked__unsubstituted[c0]			C115H224O135P24	-24
cpd00014[c0]	UDP[c0]	C00015	17659	C9H12N2O12P2	-2
cpd15765[c0]	Myristoyllipoteichoic_acid_n=24__linked__N-acetyl-D-glucosamine[c0]			C307H536N24O255P24	-24
cpd00037[c0]	UDP-N-acetylglucosamine[c0]	C00043	16264	C17H25N3O17P2	-2
cpd11436[c0]	fa3[c0]			C15H29O2	-1
cpd11437[c0]	fa3coa[c0]			C36H61N7O17P3S	-3
cpd01997[c0]	Dimethylbenzimidazole[c0]	C03114	15890	C9H10N2	0
cpd00218[c0]	Niacin[c0]	C00253	15940	C6H4NO2	-1
cpd00873[c0]	Nicotinate_ribonucleotide[c0]			C11H13NO9P	-1
cpd02904[c0]	alpha-Ribazole_5'-phosphate[c0]			C14H18N2O7P	-1
cpd03496[c0]	Undecaprenyl-diphospho-N-acetylmuramoyl-N-acetylglucosamine-L-alanyl-D-glutaminyl-meso-2_6-diaminopimeloyl-D-alanyl-D-alanine[c0]			C95H154N9O27P2	-3
cpd03495[c0]	Undecaprenyl-diphospho-N-acetylmuramoyl-N-acetylglucosamine-L-ala-D-glu-meso-2-6-diaminopimeloyl-D-ala-D-ala[c0]			C95H152N8O28P2	-4
cpd11621[c0]	Oxidizedferredoxin[c0]	C00139		Fe2R4S6	6
cpd11620[c0]	Reducedferredoxin[c0]	C00138		Fe2R4S6	4
cpd08369[c0]	Cobalt-precorrin_3[c0]			C43H42CoN4O16	-6
cpd08368[c0]	Cobalt-precorrin_2[c0]			C42H40CoN4O16	-6
cpd17041[c0]	Protein_biosynthesis[c0]				0
cpd03492[c0]	Undecaprenyl-diphospho-N-acetylmuramoyl-N-acetylglucosamine-L-alanyl-D-isoglutaminyl-L-lysyl-D-alanyl-D-alanine[c0]			C94H155N9O25P2	-2
cpd03491[c0]	Undecaprenyl-diphospho-N-acetylmuramoyl-N-acetylglucosamine-L-alanyl-gamma-D-glutamyl-L-lysyl-D-alanyl-D-alanine[c0]			C94H153N8O26P2	-3
cpd02210[c0]	Indoleglycerol_phosphate[c0]			C11H13NO6P	-1
cpd00359[c0]	indol[c0]	C00463	16881	C8H7N	0
cpd02720[c0]	5-Amino-6-5-phosphoribitylaminouracil[c0]			C9H16N4O9P	-1
cpd00931[c0]	5-Amino-6-5-phosphoribosylaminouracil[c0]			C9H14N4O9P	-1
cpd15768[c0]	Anteisoheptadecanoyllipoteichoic_acid_n=24__linked__N-acetyl-D-glucosamine[c0]			C313H548N24O255P24	-24
cpd15750[c0]	Anteisoheptadecanoyllipoteichoic_acid_n=24__linked__unsubstituted[c0]			C121H236O135P24	-24
cpd00113[c0]	Isopentenyldiphosphate[c0]	C00129	16584	C5H10O7P2	-2
cpd00289[c0]	Geranylgeranyl_diphosphate[c0]			C20H34O7P2	-2
cpd00350[c0]	Farnesyldiphosphate[c0]	C00448	17407	C15H26O7P2	-2
cpd02498[c0]	2_3-Dihydroxy-isovalerate[c0]			C5H9O4	-1
cpd00809[c0]	O-Phospho-L-homoserine[c0]	C01102	15961	C4H9NO6P	-1
cpd00361[c0]	ACTN[c0]	C00466|C00810	15688|15686	C4H8O2	0
cpd00668[c0]	ALCTT[c0]	C06010|C00900	18409|16444	C5H7O4	-1
cpd00062[c0]	UTP[c0]	C00075	15713	C9H12N2O15P3	-3
cpd00288[c0]	D-Glucosamine_phosphate[c0]			C6H14NO8P	0
cpd02775[c0]	4-Amino-5-phosphomethyl-2-methylpyrimidine[c0]	C04556	18032	C6H9N3O4P	-1
cpd00939[c0]	Toxopyrimidine[c0]	C01279	16892	C6H9N3O	0
cpd00868[c0]	p-hydroxyphenylpyruvate[c0]	C01179	15999	C9H7O4	-1
cpd00069[c0]	L-Tyrosine[c0]	C00082|C01536	17895|18186	C9H11NO3	0
cpd00209[c0]	Nitrate[c0]	C00244	48107	NO3	-1
cpd00209[e0]	Nitrate[e0]	C00244	48107	NO3	-1
cpd03421[c0]	Cobyrinate[c0]	C05773	33907	C45H53CoN4O14	-5
cpd17042[c0]	DNA_replication[c0]				0
cpd00149[c0]	Co2[c0]			Co	2
cpd00504[c0]	LL-2_6-Diaminopimelate[c0]			C7H14N2O4	0
cpd00516[c0]	meso-2_6-Diaminopimelate[c0]			C7H14N2O4	0
cpd00132[c0]	L-Asparagine[c0]	C00152	17196	C4H8N2O3	0
cpd11581[c0]	gly-asn-L[c0]			C6H11N3O4	0
cpd02978[c0]	7_8-Dihydroneopterin_3'-triphosphate[c0]			C9H13N5O13P3	-3
cpd00177[c0]	dADP[c0]	C00206	16174	C10H13N5O9P2	-2
cpd02737[c0]	5-Methyl-H4MPT[c0]	C04488	17349	C31H44N6O16P	-3
cpd02438[c0]	Methyl_CoM[c0]			C3H7O3S2	-1
cpd00895[c0]	H4MPT[c0]	C01217	17321	C30H42N6O16P	-3
cpd02246[c0]	CoM[c0]	C03576	17905	C2H5O3S2	-1
cpd00117[c0]	D-Alanine[c0]	C00133	15570	C3H7NO2	0
cpd00128[c0]	Adenine[c0]	C00147	16708	C5H5N5	0
cpd02574[c0]	methylthioribose-1-phosphate[c0]	C04188	27859	C6H12O7PS	-1
cpd15684[c0]	CDP-1_2-dianteisoheptadecanoylglycerol[c0]			C46H83N3O15P2	-2
cpd15678[c0]	1_2-dianteisoheptadecanoyl-sn-glycerol_3-phosphate[c0]			C37H72O8P	-1
cpd02201[c0]	4-phosphopantothenate[c0]	C03492	15905	C9H16NO8P	-2
cpd00508[c0]	3MOP[c0]	C03465|C00671	28654|15614	C6H9O3	-1
cpd02535[c0]	2_3-Dihydroxy-3-methylvalerate[c0]			C6H11O4	-1
cpd00930[c0]	imidazole_acetol-phosphate[c0]			C6H8N2O5P	-1
cpd00807[c0]	L-histidinol-phosphate[c0]	C01100	16996	C6H12N3O4P	0
cpd00015[c0]	FAD[c0]	C00016	16238	C27H31N9O15P2	-2
cpd00982[c0]	FADH2[c0]	C01352	17877	C27H33N9O15P2	-2
cpd08372[c0]	Cobalt-precorrin_6[c0]			C44H46CoN4O16	-6
cpd00956[c0]	1-2-carboxyphenylamino-1-deoxyribulose_5-phosphate[c0]			C12H14NO9P	-2
cpd00286[c0]	Undecaprenylphosphate[c0]	C17556|C00348	60468|16141	C55H90O4P	-1
cpd00086[c0]	Propionyl-CoA[c0]	C00100	15539	C24H37N7O17P3S	-3
cpd00141[c0]	Propionate[c0]	C00163	30768	C3H5O2	-1
cpd00236[c0]	D-Erythrose4-phosphate[c0]	C00279	48153	C4H8O7P	-1
cpd03706[c0]	UppppU[c0]	C06198	27791	C18H22N4O23P4	-4
cpd00274[c0]	Citrulline[c0]	C00327	16349	C6H13N3O3	0
cpd00171[c0]	D-Ribulose5-phosphate[c0]	C00199	17363	C5H10O8P	-1
cpd15422[c0]	CDP-1_2-ditetradec-7-enoylglycerol[c0]			C40H67N3O15P2	-2
cpd15523[c0]	1_2-ditetradec-7-enoyl-sn-glycerol_3-phosphate[c0]			C31H56O8P	-1
cpd00096[c0]	CDP[c0]	C00112	17239	C9H13N3O11P2	-2
cpd01716[c0]	3-Dehydroshikimate[c0]	C02637	30918	C7H7O5	-1
cpd08211[c0]	trans_trans_cis-Geranylgeranyl_diphosphate[c0]			C20H34O7P2	-2
cpd02605[c0]	2-isopropyl-3-oxosuccinate[c0]	C04236	1467	C7H8O5	-2
cpd02693[c0]	3-Isopropylmalate[c0]	C04411	35121	C7H10O5	-2
cpd03608[c0]	4-Hydroxy-L-threonine[c0]	C06056	28330	C4H9NO4	0
cpd03607[c0]	4-Phosphonooxy-threonine[c0]			C4H9NO7P	-1
cpd00299[c0]	dUMP[c0]	C00365	17622	C9H12N2O8P	-1
cpd00338[c0]	5-Aminolevulinate[c0]	C00430	17549	C5H9NO3	0
cpd00689[c0]	Porphobilinogen[c0]	C00931	17381	C10H13N2O4	-1
cpd03835[c0]	Precorrin_8[c0]			C45H53N4O14	-7
cpd00065[c0]	L-Tryptophan[c0]	C00078|C00806	16828|27897	C11H12N2O2	0
cpd00644[c0]	PAN[c0]	C00864	46905	C9H16NO5	-1
cpd15554[c0]	phosphatidylserine_ditetradec-7-enoyl[c0]			C34H60NO10P	-2
cpd00863[c0]	beta-D-Glucose_6-phosphate[c0]			C6H12O9P	-1
cpd10162[c0]	R-3-Hydroxy-3-methyl-2-oxopentanoate[c0]			C6H9O4	-1
cpd00533[c0]	dCDP[c0]	C00705	28846	C9H13N3O10P2	-2
cpd00356[c0]	dCTP[c0]	C00458	16311	C9H13N3O13P3	-3
cpd15604[c0]	Gly-Leu[c0]			C8H16N2O3	0
cpd02884[c0]	FAICAR[c0]	C04734	18381	C10H14N4O9P	-1
cpd00175[c0]	UDP-N-acetyl-D-galactosamine[c0]	C00203	67168	C17H25N3O17P2	-2
cpd02569[c0]	2-Oxo-3-hydroxyisovalerate[c0]	C04181	17667	C5H7O4	-1
cpd00206[c0]	dCMP[c0]	C00239	15918	C9H13N3O7P	-1
cpd03834[c0]	Precorrin_4[c0]			C44H45N4O17	-7
cpd03839[c0]	Precorrin_5[c0]			C45H47N4O17	-7
cpd00219[c0]	Prephenate[c0]	C00254	84387	C10H8O6	-2
cpd00616[c0]	Pretyrosine[c0]	C00826	17530	C10H12NO5	-1
cpd15524[c0]	1_2-dihexadecanoyl-sn-glycerol_3-phosphate[c0]			C35H68O8P	-1
cpd15420[c0]	CDP-1_2-dioctadec-11-enoylglycerol[c0]			C48H83N3O15P2	-2
cpd15527[c0]	1_2-dioctadec-11-enoyl-sn-glycerol_3-phosphate[c0]			C39H72O8P	-1
cpd00016[c0]	Pyridoxal_phosphate[c0]			C8H9NO6P	-1
cpd00971[c0]	Na[c0]			Na	1
cpd00971[e0]	Na[e0]			Na	1
cpd00129[c0]	L-Proline[c0]	C00148	17203	C5H8NO2	-1
cpd00129[e0]	L-Proline[e0]	C00148	17203	C5H8NO2	-1
cpd15557[c0]	phosphatidylserine_dioctadecanoyl[c0]			C42H80NO10P	-2
cpd00203[c0]	1_3-Bisphospho-D-glycerate[c0]			C3H6O10P2	-2
cpd00812[c0]	5-phosphomevalonate[c0]	C01107	17436	C6H11O7P	-2
cpd00332[c0]	Mevalonic_acid[c0]			C6H11O4	-1
cpd00143[c0]	Phenylpyruvate[c0]	C00166	30851	C9H7O3	-1
cpd03560[c0]	Propionyladenylate[c0]	C05983	62415	C13H17N5O8P	-1
cpd00793[c0]	Thiamine_phosphate[c0]			C12H17N4O4PS	0
cpd02894[c0]	4-Amino-2-methyl-5-diphosphomethylpyrimidine[c0]	C04752	16629	C6H9N3O7P2	-2
cpd02654[c0]	4-Methyl-5-2-phosphoethyl-thiazole[c0]			C6H9NO4PS	-1
cpd00782[c0]	Pimeloyl-CoA[c0]	C01063	15504	C28H42N7O19P3S	-4
cpd01727[c0]	Pimelate[c0]	C02656	30531	C7H10O4	-2
cpd11585[c0]	L-alanylglycine[c0]			C5H10N2O3	0
cpd15754[c0]	Isohexadecanoyllipoteichoic_acid_n=24__linked__unsubstituted[c0]			C119H232O135P24	-24
cpd15772[c0]	Isohexadecanoyllipoteichoic_acid_n=24__linked__N-acetyl-D-glucosamine[c0]			C311H544N24O255P24	-24
cpd00103[c0]	PRPP[c0]	C00119	17111	C5H10O14P3	-3
cpd15748[c0]	Stearoyllipoteichoic_acid_n=24__linked__unsubstituted[c0]			C123H240O135P24	-24
cpd15766[c0]	Stearoyllipoteichoic_acid_n=24__linked__N-acetyl-D-glucosamine[c0]			C315H552N24O255P24	-24
cpd11593[c0]	ala-L-asp-L[c0]			C7H11N2O5	-1
cpd11440[c0]	fa6[c0]			C16H31O2	-1
cpd11441[c0]	fa6coa[c0]			C37H63N7O17P3S	-3
cpd03666[c0]	2_5-Diamino-6-5'-triphosphoryl-3'_4'-trihydroxy-2'-oxopentyl-_amino-4-oxopyrimidine[c0]			C9H15N5O14P3	-3
cpd00448[c0]	D-Glyceraldehyde[c0]	C00577	17378	C3H6O3	0
cpd00100[c0]	Glycerol[c0]	C00116	17754	C3H8O3	0
cpd00638[c0]	Deamido-NAD[c0]	C00857	18304	C21H24N6O15P2	-2
cpd02851[c0]	AICAR[c0]	C04677	18406	C9H14N4O8P	-1
cpd02921[c0]	SAICAR[c0]	C04823|C04811	18319|	C13H16N4O12P	-3
cpd00142[c0]	Acetoacetate[c0]	C00164	13705	C4H5O3	-1
cpd00279[c0]	Acetoacetyl-CoA[c0]	C00332	15345	C25H37N7O18P3S	-3
cpd00020[c0]	Pyruvate[c0]	C00022	32816	C3H3O3	-1
cpd00093[c0]	Anthranilate[c0]	C00108	30754	C7H6NO2	-1
cpd00216[c0]	Chorismate[c0]	C00251	17333	C10H8O6	-2
cpd01017[c0]	Cys-Gly[c0]	C01419	4047	C5H10N2O3S	0
cpd00213[c0]	Lipoamide[c0]	C15972|C00248	|17460	C8H15NOS2	0
cpd00449[c0]	Dihydrolipoamide[c0]	C00579|C15973	17694|	C8H17NOS2	0
cpd15692[c0]	Diisopentadecanoylphosphatidylserine[c0]			C36H68NO10P	-2
cpd15686[c0]	CDP-1_2-diisopentadecanoylglycerol[c0]			C42H75N3O15P2	-2
cpd00859[c0]	Pseudouridine_5'-phosphate[c0]			C9H12N2O9P	-1
cpd11580[c0]	Gly-Gln[c0]			C7H13N3O4	0
cpd00025[c0]	H2O2[c0]	C00027	16240	H2O2	0
cpd00932[c0]	5-O-1-Carboxyvinyl-3-phosphoshikimate[c0]			C10H10O10P	-3
cpd03049[c0]	2-Hydroxyethyl-ThPP[c0]	C05125	978	C14H21N4O8P2S	-1
cpd00498[c0]	2-Aceto-2-hydroxybutanoate[c0]	C00659|C06006	982|49256	C6H9O4	-1
cpd00056[c0]	TPP[c0]	C00068	9532	C12H17N4O7P2S	-1
cpd00094[c0]	2-Oxobutyrate[c0]	C00109	30831	C4H5O3	-1
cpd00282[c0]	S-Dihydroorotate[c0]	C00337	17025	C5H5N2O4	-1
cpd00247[c0]	Orotate[c0]	C00295	16742	C5H3N2O4	-1
cpd15685[c0]	CDP-1_2-diisotetradecanoylglycerol[c0]			C40H71N3O15P2	-2
cpd15679[c0]	1_2-diisotetradecanoyl-sn-glycerol_3-phosphate[c0]			C31H60O8P	-1
cpd02817[c0]	HTP[c0]	C04628	28890	C11H20NO7PS	-2
cpd02935[c0]	CoM-S-S-CoB[c0]	C04832	18209	C13H23NO10PS3	-3
cpd00735[c0]	Formylmethanofuran[c0]	C01001	16314	C35H39N4O16	-5
cpd00643[c0]	Methanofuran[c0]	C00862	17448	C34H40N4O15	-4
cpd00774[c0]	UroporphyrinogenIII[c0]	C01051	15437	C40H36N4O16	-8
cpd00957[c0]	2_5-Diamino-6-5'-phosphoribosylamino-4-pyrimidineone[c0]			C9H15N5O8P	-1
cpd00210[c0]	Taurine[c0]	C00245	15891	C2H7NO3S	0
cpd00210[e0]	Taurine[e0]	C00245	15891	C2H7NO3S	0
cpd02791[c0]	methylthioribulose-1-phosphate[c0]	C04582	28096	C6H12O7PS	-1
cpd17043[c0]	RNA_transcription[c0]				0
cpd00666[c0]	Tartrate[c0]	C00898|C02107	15671|15672	C4H4O6	-2
cpd02345[c0]	L-Glutamate1-semialdehyde[c0]	C03741	15757	C5H9NO3	0
cpd00528[c0]	N2[c0]	C00697	17997	N2	0
cpd11640[c0]	H2[c0]	C00282	18276	H2	0
cpd00792[c0]	Reduced_coenzyme_F420[c0]			C29H34N5O18P	-4
cpd00649[c0]	Coenzyme_F420[c0]			C29H32N5O18P	-4
cpd00136[c0]	4-Hydroxybenzoate[c0]	C00156	17879	C7H5O3	-1
cpd02678[c0]	N-Formyl-GAR[c0]	C04376	18272	C8H14N2O9P	-1
cpd00492[c0]	N-Acetyl-D-mannosamine[c0]	C00645	17122	C8H15NO6	0
cpd11432[c0]	fa11coa[c0]			C38H65N7O17P3S	-3
cpd11431[c0]	fa11[c0]			C17H33O2	-1
cpd00053[e0]	L-Glutamine[e0]	C00064	18050	C5H10N2O3	0
cpd00298[c0]	dTMP[c0]	C00364	17013	C10H14N2O8P	-1
cpd02030[c0]	3-phosphoshikimate[c0]	C03175	17052	C7H9O8P	-2
cpd00322[c0]	L-Isoleucine[c0]	C00407	17191	C6H13NO2	0
cpd15553[c0]	phosphatidylserine_ditetradecanoyl[c0]			C34H64NO10P	-2
cpd15423[c0]	CDP-1_2-ditetradecanoylglycerol[c0]			C40H71N3O15P2	-2
cpd00540[c0]	BET[c0]	C00719	17750	C5H11NO2	0
cpd00540[e0]	BET[e0]	C00719	17750	C5H11NO2	0
cpd00251[c0]	ADPribose[c0]	C00301	16960	C15H21N5O14P2	-2
cpd00068[c0]	ITP[c0]	C00081	16039	C10H12N4O14P3	-3
cpd00090[c0]	IDP[c0]	C00104	17808	C10H12N4O11P2	-2
cpd00151[c0]	Thymine[c0]	C00178	17821	C5H6N2O2	0
cpd01587[c0]	5-Methylcytosine[c0]	C02376	27551	C5H7N3O	0
cpd15690[c0]	Dianteisoheptadecanoylphosphatidylserine[c0]			C40H76NO10P	-2
cpd00066[c0]	L-Phenylalanine[c0]	C00079	17295	C9H11NO2	0
cpd15605[c0]	Gly-Phe[c0]			C11H14N2O3	0
cpd00226[c0]	HYXN[c0]	C00262	17368	C5H4N4O	0
cpd00226[e0]	HYXN[e0]	C00262	17368	C5H4N4O	0
cpd01710[c0]	2-Isopropylmaleate[c0]	C02631	17275	C7H8O4	-2
cpd00202[c0]	DMAPP[c0]	C00235|C17627	16057|16057	C5H10O7P2	-2
cpd03091[c0]	5'-Deoxyadenosine[c0]	C05198	17319	C10H13N5O3	0
cpd01311[c0]	Dethiobiotin[c0]	C01909	16691	C10H17N2O3	-1
cpd00104[c0]	BIOT[c0]	C00120	15956	C10H15N2O3S	-1
cpd00074[c0]	S[c0]	C00087	16136	S	0
cpd02375[c0]	Adenylosuccinate[c0]	C03794	15919	C14H15N5O11P	-3
cpd00241[c0]	dGTP[c0]	C00286	16497	C10H13N5O13P3	-3
cpd01324[c0]	L-Histidinal[c0]	C01929	27676	C6H10N3O	1
cpd00119[c0]	L-Histidine[c0]	C00135	15971	C6H9N3O2	0
cpd01080[c0]	ocdca[c0]	C01530	25629	C18H35O2	-1
cpd00327[c0]	strcoa[c0]	C00412	15541	C39H67N7O17P3S	-3
cpd15522[c0]	1_2-ditetradecanoyl-sn-glycerol_3-phosphate[c0]			C31H60O8P	-1
cpd10515[e0]	Fe2[e0]			Fe	2
cpd00641[c0]	L-Histidinol[c0]	C00860	16255	C6H12N3O	1
cpd08928[c0]	L-Threonine_phosphate[c0]			C4H9NO6P	-1
cpd02547[c0]	R-1-Aminopropan-2-yl_phosphate[c0]			C3H10NO4P	0
cpd03914[c0]	Cob(II)yrinate_diamide[c0]			C45H57CoN6O12	-3
cpd11584[c0]	Ala-His[c0]			C9H14N4O3	0
cpd11430[c0]	fa1[c0]			C14H27O2	-1
cpd11435[c0]	fa1coa[c0]			C35H59N7O17P3S	-3
cpd08373[c0]	Cobalt-precorrin_6B[c0]			C44H48CoN4O16	-6
cpd00099[c0]	Cl-[c0]	C00698|C01327	17996|23116	Cl	-1
cpd00099[e0]	Cl-[e0]	C00698|C01327	17996|23116	Cl	-1
cpd00047[e0]	Formate[e0]	C00058	30751	CHO2	-1
cpd11592[c0]	gly-glu-L[c0]			C7H11N2O5	-1
cpd08370[c0]	Cobalt-precorrin_4[c0]			C44H44CoN4O16	-6
cpd01982[c0]	5-Phosphoribosylamine[c0]	C03090	37737	C5H12NO7P	0
cpd00755[c0]	Hydroxymethylbilane[c0]	C01024	16645	C40H38N4O17	-8
cpd02843[c0]	D-erythro-imidazol-glycerol-phosphate[c0]	C04666	17805	C6H10N2O6P	-1
cpd00497[c0]	XMP[c0]	C00655	15652	C10H12N4O9P	-1
cpd11587[c0]	Ala-Gln[c0]			C8H15N3O4	0
cpd11225[c0]	3-4-dihydroxy-2-butanone4-phosphate[c0]	C15556	50606	C4H8O6P	-1
cpd02679[c0]	5_10-Methylenetetrahydromethanopterin[c0]			C31H42N6O16P	-3
cpd00800[c0]	8-Amino-7-oxononanoate[c0]	C01092	15830	C9H17NO3	0
cpd00355[c0]	Nicotinamide_ribonucleotide[c0]			C11H15N2O8P	0
cpd15683[c0]	CDP-1_2-diisoheptadecanoylglycerol[c0]			C46H83N3O15P2	-2
cpd15689[c0]	Diisoheptadecanoylphosphatidylserine[c0]			C40H76NO10P	-2
cpd11438[c0]	fa4[c0]			C15H29O2	-1
cpd11439[c0]	fa4coa[c0]			C36H61N7O17P3S	-3
cpd15680[c0]	1_2-diisopentadecanoyl-sn-glycerol_3-phosphate[c0]			C33H64O8P	-1
cpd00078[c0]	Succinyl-CoA[c0]	C00091	15380	C25H36N7O19P3S	-4
cpd15746[c0]	Palmitoyllipoteichoic_acid_n=24__linked__unsubstituted[c0]			C119H232O135P24	-24
cpd15764[c0]	Palmitoyllipoteichoic_acid_n=24__linked__N-acetyl-D-glucosamine[c0]			C311H544N24O255P24	-24
cpd00477[c0]	N-Acetyl-L-glutamate[c0]	C00624	17533	C7H9NO5	-2
cpd00026[c0]	UDP-glucose[c0]	C00029	46229	C15H22N2O17P2	-2
cpd00144[c0]	UDPglucuronate[c0]	C00167	17200	C15H19N2O18P2	-3
cpd02394[c0]	GAR[c0]	C03838	18349	C7H15N2O8P	0
cpd00383[c0]	Shikimate[c0]	C00493	16119	C7H9O5	-1
cpd00363[c0]	Ethanol[c0]	C00469	16236	C2H6O	0
cpd11912[c0]	tRNA-Glu[c0]	C01641		C10H12N5O3R	0
cpd12227[c0]	L-Glutamyl-tRNA-Glu[c0]	C02987		C15H19N6O6R	0
cpd01024[c0]	Methane[c0]			CH4	0
cpd15751[c0]	Isotetradecanoyllipoteichoic_acid_n=24__linked__unsubstituted[c0]			C115H224O135P24	-24
cpd15769[c0]	Isotetradecanoyllipoteichoic_acid_n=24__linked__N-acetyl-D-glucosamine[c0]			C307H536N24O255P24	-24
cpd02642[c0]	N-5-phosphoribosyl-anthranilate[c0]	C04302	7091	C12H14NO9P	-2
cpd11434[c0]	fa12coa[c0]			C38H65N7O17P3S	-3
cpd11433[c0]	fa12[c0]			C17H33O2	-1
cpd01695[c0]	Myristoyl-CoA[c0]	C02593	15532	C35H59N7O17P3S	-3
cpd03847[c0]	Myristic_acid[c0]			C14H27O2	-1
cpd00307[e0]	Cytosine[e0]	C00380	16040	C4H5N3O	0
cpd02552[c0]	n-acetylglutamyl-phosphate[c0]	C04133	16878	C7H10NO8P	-2
cpd15417[c0]	CDP-1_2-didodecanoylglycerol[c0]			C36H63N3O15P2	-2
cpd15552[c0]	phosphatidylserine_didodecanoyl[c0]			C30H56NO10P	-2
cpd00822[c0]	O-Succinyl-L-homoserine[c0]	C01118	16160	C8H12NO6	-1
cpd03833[c0]	Precorrin_3B[c0]			C43H44N4O17	-6
cpd08210[c0]	ADC[c0]	C11355	35181	C10H10NO5	-1
cpd15606[c0]	Gly-Tyr[c0]			C11H14N2O4	0
cpd00334[c0]	L-Lactaldehyde[c0]	C00424	18041	C3H6O2	0
cpd00806[c0]	L-Fuculose1-phosphate[c0]	C01099	6220	C6H12O8P	-1
cpd00156[c0]	L-Valine[c0]	C00183	16414	C5H11NO2	0
cpd00134[c0]	Palmitoyl-CoA[c0]	C00154	15525	C37H63N7O17P3S	-3
cpd00214[c0]	Palmitate[c0]	C00249	15756	C16H31O2	-1
cpd15767[c0]	Isoheptadecanoyllipoteichoic_acid_n=24__linked__N-acetyl-D-glucosamine[c0]			C313H548N24O255P24	-24
cpd15749[c0]	Isoheptadecanoyllipoteichoic_acid_n=24__linked__unsubstituted[c0]			C121H236O135P24	-24
cpd00031[c0]	GDP[c0]	C00035	17552	C10H13N5O11P2	-2
cpd00861[c0]	UDP-N-acetyl-D-mannosamine[c0]	C01170	16287	C17H25N3O17P2	-2
cpd00446[c0]	cAMP[c0]	C00575	17489	C10H11N5O6P	-1
cpd00182[c0]	Adenosine[c0]	C00212	9978	C10H13N5O4	0
cpd00292[c0]	HMG-CoA[c0]	C00356	15467	C27H40N7O20P3S	-4
cpd01977[c0]	4-Phospho-L-aspartate[c0]	C03082	15836	C4H7NO7P	-1
cpd00283[c0]	Geranyldiphosphate[c0]	C00341	17211	C10H18O7P2	-2
cpd03487[c0]	Undecaprenyl-diphospho-N-acetylmuramoyl-N-acetylglucosamine-L-alanyl-D-glutamyl-L-lysyl-D-alanyl-D-alanine[c0]			C94H153N8O26P2	-3
cpd03488[c0]	Undecaprenyl-diphospho-N-acetylmuramoyl-N-acetylglucosamine-L-alanyl-D-glutaminyl-L-lysyl-D-alanyl-D-alanine[c0]			C94H155N9O25P2	-2
cpd00089[c0]	Glucose-1-phosphate[c0]	C00103	16077	C6H12O9P	-1
cpd15302[c0]	glycogenn-1[c0]			C24H42O21	0
cpd00155[c0]	Glycogen[c0]	C00182	28087	C30H52O26	0
cpd03913[c0]	Hydrogenobyrinate_diamide[c0]			C45H58N6O12	-4
cpd03832[c0]	Hydrogenobyrinate[c0]	C06399	17926	C45H54N4O14	-6
cpd00764[c0]	7-8-Diaminononanoate[c0]	C01037	2247	C9H21N2O2	1
cpd11588[c0]	gly-pro-L[c0]			C7H12N2O3	0
cpd02655[c0]	5_10-Methenyltetrahydromethanopterin[c0]			C31H41N6O16P	-2
cpd00936[c0]	5-Formyl-H4MPT[c0]	C01274	17114	C31H42N6O17P	-3
cpd11583[c0]	Ala-Leu[c0]			C9H18N2O3	0
cpd15521[c0]	1_2-didodecanoyl-sn-glycerol_3-phosphate[c0]			C27H52O8P	-1
cpd00043[c0]	UDP-galactose[c0]	C00052	18307	C15H22N2O17P2	-2
cpd00092[e0]	Uracil[e0]	C00106	17568	C4H4N2O2	0
cpd15691[c0]	Diisotetradecanoylphosphatidylserine[c0]			C34H64NO10P	-2
cpd15269[c0]	octadecenoate[c0]			C18H33O2	-1
cpd15274[c0]	Octadecenoyl-CoA[c0]			C39H65N7O17P3S	-3
cpd11591[c0]	Gly-Met[c0]			C7H14N2O3S	0
cpd15753[c0]	Anteisopentadecanoyllipoteichoic_acid_n=24__linked__unsubstituted[c0]			C117H228O135P24	-24
cpd15771[c0]	Anteisopentadecanoyllipoteichoic_acid_n=24__linked__N-acetyl-D-glucosamine[c0]			C309H540N24O255P24	-24
cpd01914[c0]	L-Methionine_S-oxide[c0]			C5H11NO3S	0
cpd15558[c0]	phosphatidylserine_dioctadec-11-enoyl[c0]			C42H76NO10P	-2
cpd02701[c0]	S-Adenosyl-4-methylthio-2-oxobutanoate[c0]	C04425	8944	C15H19N5O6S	0
cpd00149[e0]	Co2[e0]			Co	2
cpd15556[c0]	phosphatidylserine_dihexadec-9-enoyl[c0]			C38H68NO10P	-2
cpd15418[c0]	CDP-1_2-dihexadec-9-enoylglycerol[c0]			C44H75N3O15P2	-2
cpd00521[c0]	dTDP-4-oxo-6-deoxy-D-glucose[c0]	C11907	16128	C16H22N2O15P2	-2
cpd02616[c0]	dTDP-4-amino-4_6-dideoxy-D-glucose[c0]			C16H26N3O14P2	-1
cpd12005[c0]	Lipoylprotein[c0]	C02051		CHRS2	0
cpd12225[c0]	Dihydrolipolprotein[c0]	C02972		CH3RS2	0
cpd15681[c0]	1_2-dianteisopentadecanoyl-sn-glycerol_3-phosphate[c0]			C33H64O8P	-1
cpd15694[c0]	Diisohexadecanoylphosphatidylserine[c0]			C38H72NO10P	-2
cpd00064[c0]	Ornithine[c0]	C00077|C01602	15729|15729	C5H13N2O2	1
cpd15525[c0]	1_2-dihexadec-9-enoyl-sn-glycerol_3-phosphate[c0]			C35H64O8P	-1
cpd00946[c0]	Undecaprenyl_diphospho_N-acetyl-glucosamine[c0]			C63H103NO12P2	-2
cpd00126[c0]	GMP[c0]	C00144	17345	C10H13N5O8P	-1
cpd00311[c0]	Guanosine[c0]	C00387	16750	C10H13N5O5	0
cpd00485[c0]	D-Mannose1-phosphate[c0]	C00636	35374	C6H12O9P	-1
cpd00235[c0]	D-mannose-6-phosphate[c0]	C00275	48066	C6H12O9P	-1
cpd00305[c0]	Thiamin[c0]	C00378	18385	C12H17N4OS	1
cpd00305[e0]	Thiamin[e0]	C00378	18385	C12H17N4OS	1
cpd00295[c0]	dGDP[c0]	C00361	28862	C10H13N5O10P2	-2
cpd00073[c0]	Urea[c0]	C00086	16199	CH4N2O	0
cpd00073[e0]	Urea[e0]	C00086	16199	CH4N2O	0
cpd15238[c0]	Hexadecenoyl-CoA[c0]			C37H61N7O17P3S	-3
cpd15237[c0]	hexadecenoate[c0]			C16H29O2	-1
cpd00830[c0]	4-Hydroxy-2-oxoglutarate[c0]	C05946|C01127	71689|30923	C5H4O6	-2
cpd01974[c0]	4-Hydroxy-L-glutamate[c0]	C03079|C05947	32811|21285	C5H8NO5	-1
cpd00712[c0]	2-Dehydropantoate[c0]	C00966	17094	C6H9O4	-1
cpd00408[c0]	Pantoate[c0]	C00522	18697	C6H11O4	-1
cpd02636[c0]	4-Methyl-5-2-hydroxyethyl-thiazole[c0]			C6H9NOS	0
cpd00367[c0]	Cytidine[c0]	C00475	17562	C9H13N3O5	0
cpd00738[c0]	phosphoserine[c0]	C01005	15811	C3H7NO6P	-1
cpd15770[c0]	Isopentadecanoyllipoteichoic_acid_n=24__linked__N-acetyl-D-glucosamine[c0]			C309H540N24O255P24	-24
cpd15752[c0]	Isopentadecanoyllipoteichoic_acid_n=24__linked__unsubstituted[c0]			C117H228O135P24	-24
cpd15677[c0]	1_2-diisoheptadecanoyl-sn-glycerol_3-phosphate[c0]			C37H72O8P	-1
cpd00152[c0]	Agmatine[c0]	C00179	17431	C5H16N4	2
cpd10516[c0]	fe3[c0]	C14819	29034	Fe	3
cpd10516[e0]	fe3[e0]	C14819	29034	Fe	3
cpd00001[e0]	H2O[e0]	C00001|C01328	15377|16234	H2O	0
cpd00011[e0]	CO2[e0]	C00011	16526	CO2	0
cpd02465[c0]	tetrahydrodipicolinate[c0]	C03972	864	C7H7NO4	-2
cpd02211[c0]	L-2-Amino-acetoacetate[c0]	C03508	16944	C4H7NO3	0
cpd00058[c0]	Cu2[c0]			Cu	2
cpd00042[c0]	GSH[c0]	C00051	16856	C10H16N3O6S	-1
cpd12370[c0]	apo-ACP[c0]	C03688		HOR	0
cpd11416[c0]	Biomass[c0]				0
cpd00063[c0]	Ca2[c0]			Ca	2
cpd03422[c0]	Cobinamide[c0]	C05774	28956	C48H73CoN11O8	3
cpd00166[c0]	Calomide[c0]	C00194	18408	C72H101CoN18O17P	1
cpd11493[c0]	ACP[c0]	C00229		C11H21N2O7PRS	-1
cpd03443[c0]	3-Octaprenyl-4-hydroxybenzoate[c0]	C05809	50116	C47H69O3	-1
cpd03444[c0]	2-Octaprenylphenol[c0]	C05810	40407	C46H70O	0
cpd11524[c0]	5-methyl-hexanoyl-ACP[c0]			C18H33N2O8PRS	-1
cpd01772[c0]	Succinylbenzoate[c0]	C02730	44788	C11H8O5	-2
cpd03451[c0]	SHCHC[c0]	C05817	11656	C11H10O6	-2
cpd00421[c0]	Triphosphate[c0]	C00536	39949	HO10P3	-4
cpd11492[c0]	Malonyl-acyl-carrierprotein-[c0]	C01209		C14H22N2O10PRS	-2
cpd11525[c0]	7-methyl-3-oxo-octanoyl-ACP[c0]			C20H35N2O9PRS	-1
cpd00034[e0]	Zn2[e0]			Zn	2
cpd11496[c0]	4-methyl-3-oxo-hexanoyl-ACP[c0]			C18H31N2O9PRS	-1
cpd11495[c0]	2-methylbutyryl-ACP[c0]			C16H29N2O8PRS	-1
cpd02083[c0]	CoproporphyrinogenIII[c0]	C03263	15439	C36H40N4O8	-4
cpd00817[c0]	D-Arabinose5-phosphate[c0]	C01112	16241	C5H10O8P	-1
cpd11515[c0]	12-methyl-tetra-decanoyl-ACP[c0]			C26H49N2O8PRS	-1
cpd01741[e0]	ddca[e0]	C02679	30805	C12H23O2	-1
cpd11488[c0]	Acetoacetyl-ACP[c0]	C05744		C15H25N2O9PRS	-1
cpd15268[c0]	Octadecanoyl-ACP[c0]			C29H55N2O8PRS	-1
cpd01270[c0]	FMNH2[c0]	C01847	16048	C17H22N4O9P	-1
cpd04122[c0]	Aminoacetaldehyde[c0]	C06735	17628	C2H6NO	1
cpd00050[c0]	FMN[c0]	C00061	17621	C17H20N4O9P	-1
cpd00027[c0]	D-Glucose[c0]	C00267|C00293|C00031	17925||4167	C6H12O6	0
cpd11532[c0]	9-methyl-decanoyl-ACP[c0]			C22H41N2O8PRS	-1
cpd00080[c0]	Glycerol-3-phosphate[c0]	C00623|C00093	16221|15978	C3H8O6P	-1
cpd11533[c0]	11-methyl-3-oxo-dodecanoyl-ACP[c0]			C24H43N2O9PRS	-1
cpd03918[c0]	Adenosyl_cobinamide[c0]			C58H85CoN16O11	2
cpd00355[e0]	Nicotinamide_ribonucleotide[e0]			C11H15N2O8P	0
cpd00626[c0]	dTDPglucose[c0]	C00842	15700	C16H24N2O16P2	-2
cpd02120[c0]	Dihydrodipicolinate[c0]	C03340	18042	C7H5NO4	-2
cpd03448[c0]	2-Octaprenyl-3-methyl-6-methoxy-1_4-benzoquinone[c0]			C48H72O3	0
cpd11516[c0]	14-methyl-3-oxo-hexa-decanoyl-ACP[c0]			C28H51N2O9PRS	-1
cpd11507[c0]	8-methyl-decanoyl-ACP[c0]			C22H41N2O8PRS	-1
cpd11508[c0]	10-methyl-3-oxo-dodecanoyl-ACP[c0]			C24H43N2O9PRS	-1
cpd11504[c0]	8-methyl-3-oxo-decanoyl-ACP[c0]			C22H39N2O9PRS	-1
cpd03447[c0]	2-Octaprenyl-6-methoxy-1_4-benzoquinone[c0]			C47H70O3	0
cpd00058[e0]	Cu2[e0]			Cu	2
cpd00906[c0]	all-trans-Hexaprenyl_diphosphate[c0]			C30H50O7P2	-2
cpd11540[c0]	13-methyl-tetra-decanoyl-ACP[c0]			C26H49N2O8PRS	-1
cpd00760[c0]	2-Methylbutyryl-CoA[c0]	C01033|C15980	15477|80225	C26H41N7O17P3S	-3
cpd11499[c0]	4-methyl-hexanoyl-ACP[c0]			C18H33N2O8PRS	-1
cpd03919[c0]	Adenosyl_cobinamide_phosphate[c0]			C58H84CoN16O14P	0
cpd03917[c0]	Adenosylcobyric_acid[c0]			C55H77CoN15O11	1
cpd02039[c0]	1-Aminopropan-2-ol[c0]	C03194|C05771	15675|	C3H10NO	1
cpd02590[c0]	all-trans-Heptaprenyl_diphosphate[c0]			C35H58O7P2	-2
cpd02557[c0]	Farnesylfarnesylgeraniol[c0]	C04146	53045	C40H66O7P2	-2
cpd11484[c0]	HMA[c0]	C04688		C25H47N2O9PRS	-1
cpd11529[c0]	9-methyl-3-oxo-decanoyl-ACP[c0]			C22H39N2O9PRS	-1
cpd00558[e0]	Spermine[e0]	C00750	15746	C10H30N4	4
cpd15479[c0]	glucosyl-inner_core_oligosaccharide_lipid_A[c0]			C151H265N2O79P4	-7
cpd00030[e0]	Mn2[e0]			Mn	2
cpd02685[c0]	N-acetyl-LL-2_6-diaminopimelate[c0]			C9H15N2O5	-1
cpd03916[c0]	Adenosyl_cobyrinate_diamide[c0]			C55H69CoN11O15	-3
cpd03915[c0]	Cob(I)yrinate_diamide[c0]			C45H57CoN6O12	-4
cpd00063[e0]	Ca2[e0]			Ca	2
cpd03920[c0]	Adenosylcobinamide-GDP[c0]	C06510	2479	C68H96CoN21O21P2	0
cpd11503[c0]	6-methyl-octanoyl-ACP[c0]			C20H37N2O8PRS	-1
cpd11536[c0]	11-methyl-dodecanoyl-ACP[c0]			C24H45N2O8PRS	-1
cpd00655[e0]	Dephospho-CoA[e0]	C00882	15468	C21H33N7O13P2S	-2
cpd03289[c0]	L-2-Acetamido-6-oxopimelate[c0]	C05539	17355	C9H11NO6	-2
cpd08316[c0]	D-Glycero-D-manno-heptose1-7-bisphosphate[c0]	C11472	4188	C7H14O13P2	-2
cpd15489[c0]	inner_core_oligosaccharide_lipid_A[c0]			C145H255N2O74P4	-7
cpd04920[c0]	D-Glycero-D-manno-heptose1-phosphate[c0]	C07838	28137	C7H14O10P	-1
cpd11521[c0]	5-methyl-3-oxo-hexanoyl-ACP[c0]			C18H31N2O9PRS	-1
cpd11520[c0]	isovaleryl-ACP[c0]			C16H29N2O8PRS	-1
cpd02021[c0]	Succinylbenzoyl-CoA[c0]	C03160	15509	C32H40N7O20P3S	-4
cpd11511[c0]	10-methyl-dodecanoyl-ACP[c0]			C24H45N2O8PRS	-1
cpd00045[c0]	Adenosine_3-5-bisphosphate[c0]			C10H13N5O10P2	-2
cpd02886[c0]	UDP-3-O-beta-hydroxymyristoyl-N-acetylglucosamine[c0]			C31H51N3O19P2	-2
cpd03423[c0]	alpha-Ribazole[c0]	C05775	10329	C14H18N2O4	0
cpd11537[c0]	13-methyl-3-oxo-tetra-decanoyl-ACP[c0]			C26H47N2O9PRS	-1
cpd15269[e0]	octadecenoate[e0]			C18H33O2	-1
cpd11541[c0]	15-methyl-3-oxo-hexa-decanoyl-ACP[c0]			C28H51N2O9PRS	-1
cpd11528[c0]	7-methyl-octanoyl-ACP[c0]			C20H37N2O8PRS	-1
cpd03494[c0]	Undecaprenyl-diphospho-N-acetylmuramoyl-L-alanyl-D-glutamyl-meso-2-6-diaminopimeloyl-D-alanyl-D-alanine[c0]	C05897		C87H139N7O23P2	-4
cpd15358[c0]	2-octadecanoyl-sn-glycerol_3-phosphate[c0]			C21H42O7P	-1
cpd02295[c0]	1-4-Dihydroxy-2-naphthoate[c0]	C03657	18094	C11H7O4	-1
cpd11512[c0]	12-methyl-3-oxo-tetra-decanoyl-ACP[c0]			C26H47N2O9PRS	-1
cpd00111[c0]	Oxidized_glutathione[c0]			C20H30N6O12S2	-2
cpd03422[e0]	Cobinamide[e0]	C05774	28956	C48H73CoN11O8	3
cpd02968[c0]	UDP-N-acetylmuramoyl-L-alanyl-D-glutamyl-6-carboxy-L-lysyl-D-alanyl-_D-alanine[c0]			C41H61N9O28P2	-4
cpd00658[c0]	Isochorismate[c0]	C00885	17582	C10H8O6	-2
cpd01080[e0]	ocdca[e0]	C01530	25629	C18H35O2	-1
cpd00111[e0]	Oxidized_glutathione[e0]			C20H30N6O12S2	-2
cpd11500[c0]	6-methyl-3-oxo-octanoyl-ACP[c0]			C20H35N2O9PRS	-1
cpd03847[e0]	Myristic_acid[e0]			C14H27O2	-1
cpd00869[c0]	4-methylthio_2-oxobutyrate[c0]			C5H7O3S	-1
cpd11295[c0]	2_3-diketo5-methylthio-1-phosphopentane[c0]			C6H10O6PS	-1
cpd11217[c0]	1_4-Dihydroxy-2-naphthoyl-CoA[c0]			C32H39N7O19P3S	-3
cpd00070[c0]	Malonyl-CoA[c0]	C00083	15531	C24H34N7O19P3S	-4
cpd00085[c0]	beta-Alanine[c0]	C00099	16958	C3H7NO2	0
cpd00506[c0]	gamma-Glutamylcysteine[c0]	C00669	17515	C8H13N2O5S	-1
cpd00013[e0]	NH3[e0]	C01342|C00014	28938|16134	NH4	1
cpd02591[c0]	pendp[c0]	C04217	16818	C25H42O7P2	-2
cpd16335[c0]	2-Succinyl-5-enolpyruvyl-6-hydroxy-3-cyclohexene-1-carboxylate[c0]	C16519	50271	C14H13O9	-3
cpd00460[c0]	sulfoacetaldehyde[c0]			C2H3O4S	-1
cpd03285[c0]	3-sulfopyruvate[c0]			C3H2O6S	-2
cpd08367[c0]	(2R)-3-sulfolactate[c0]			C3H4O6S	-2
cpd00607[c0]	Citramalate[c0]	C00815	15584	C5H6O5	-2
cpd01502[c0]	Citraconate[c0]	C02226	17626	C5H4O4	-2
cpd03593[c0]	D-erythro-3-methylmalate[c0]			C5H6O5	0
cpd00029[e0]	Acetate[e0]	C00033	15366	C2H3O2	-1
cpd00278[c0]	Indole-3-pyruvate[c0]			C11H8NO3	-1
cpd11175[c0]	S-2-(indol-3-yl)acetyl-CoA[c0]			C31H40N8O17P3S	-3
cpd00035[e0]	L-Alanine[e0]	C00041	16977	C3H7NO2	0
cpd00117[e0]	D-Alanine[e0]	C00133	15570	C3H7NO2	0
cpd00528[e0]	N2[e0]	C00697	17997	N2	0
cpd00239[e0]	H2S[e0]	C00297|C00283	|16136	H2S	0
cpd15886[c0]	trans-homoaconitate[c0]	C16579	80582	C7H5O6	-3
cpd15833[c0]	S-homocitrate[c0]			C7H7O7	-3
cpd02483[c0]	cis-Homoaconitate[c0]	C04002	17516	C7H5O6	-3
cpd15888[c0]	threo-isohomocitrate[c0]			C7H7O7	-3
cpd15901[c0]	2-oxohexanedioic_acid[c0]			C6H6O5	-2
cpd15831[c0]	(R)-(homo)2citrate[c0]	C16583	72694	C8H9O7	-3
cpd15882[c0]	cis-(homo)2aconitate[c0]			C8H7O6	-3
cpd15908[c0]	(-)threo-iso(homo)2citrate[c0]			C8H9O7	-3
cpd15900[c0]	2-oxoheptanedioic_acid[c0]			C7H8O5	-2
cpd15832[c0]	(R)-(homo)3citrate[c0]	C16598	72698	C9H11O7	-3
cpd15883[c0]	cis-(homo)3aconitate[c0]			C9H9O6	-3
cpd15909[c0]	(-)threo-iso(homo)3citrate[c0]			C9H11O7	-3
cpd16398[c0]	2-Oxosuberate[c0]	C16589	80587	C8H10O5	-2
cpd15829[c0]	7-oxoheptanoic_acid[c0]			C7H11O3	-1
cpd15827[c0]	7-mercaptoheptanoic_acid[c0]			C7H13O2S	-1
cpd15828[c0]	7-mercaptoheptanoylthreonine[c0]	C16594	80592	C11H20NO4S	-1
cpd15850[c0]	7,8-dihydronepterin_2_3-cyclicphosphate[c0]			C9H11N5O6P	-1
cpd03521[c0]	Dihydroneopterin_phosphate[c0]			C9H13N5O7P	-1
cpd02961[c0]	Dihydroneopterin[c0]	C04874	17001	C9H13N5O4	0
cpd00954[c0]	6-hydroxymethyl_dihydropterin[c0]			C7H9N5O2	0
cpd00229[c0]	Glycolaldehyde[c0]	C00266	17071	C2H4O2	0
cpd02920[c0]	2-Amino-4-hydroxy-6-hydroxymethyl-7-8-dihydropteridinediphosphate[c0]			C7H9N5O8P2	-2
cpd00443[c0]	ABEE[c0]	C00568	30753	C7H6NO2	-1
cpd15830[c0]	4-(B-D-ribofuranosyl)aminobenzene_5-phosphate[c0]			C11H14NO7P	-2
cpd15851[c0]	7,8-dihydropterin-6-ylmethyl-4-(B-D-ribofuranosyl)_aminobenzene_5-phosphate[c0]			C18H21N6O8P	-2
cpd02041[c0]	(S)-2-Hydroxyglutarate[c0]	C03196	32797	C5H6O5	-2
cpd15853[c0]	6-deoxy-5-ketofructose-1-phosphate[c0]			C6H9O8P	-2
2ATDLH6U[c0]	2-amino-2,3,7-trideoxy-D-lyxo-hept-6-ulosonate[c0]			C7H11NO5	-2
cpd17158[c0]	Hydroxypyruvaldehyde_phosphate[c0]			C3H5O6P	0
2A3DHQ[c0]	4-Amino-3-Dehydroquinate[c0]			C7H10O5N	-1
4A3DHS[c0]	4-Amino-3-Dehydroshikimate[c0]			C7H8O4N	-1
4ASKM[c0]	4-Aminoshikimate[c0]			C7H10O4N	-1
4A3H15D1C[c0]	4-amino-3-hydroxycyclohexa-1,5-diene-1-carboxylate[c0]			C7H8O3N	-1
cpd00139[c0]	Glycolate[c0]	C00160	17497	C2H3O3	-1
cpd00040[c0]	Glyoxalate[c0]	C00048	16891	C2HO3	-1
cpd00374[c0]	Tyramine[c0]	C00483	15760	C8H12NO	1
GGT[c0]	gamma-Glutamyl-tyramine[c0]			C13H18N2O4	0
4HM2FCP[c0]	4-(hydroxymethyl)-2-furancarboxaldehyde-phosphate[c0]			C6H6O6P	-1
5AM3FMP[c0]	5-(aminomethyl)-3-furanmethanol-phosphate[c0]			C6H10O5NP	0
5AM3FMPP[c0]	5-(aminomethyl)-3-furanmethanol-pyrophosphate[c0]			C6H10O8NP2	-1
AEPM2FMA[c0]	4((4-(2-aminoethyl)phenoxy)methyl)-2-furanmethanamine[c0]			C19H26O5N3	1
cpd00244[c0]	Ni2[c0]			Ni	2
cpd15873[c0]	Pyrrochorphinate[c0]			C42H42N6NiO14	-6
cpd15874[c0]	Dihydrocorphinate[c0]			C42H45N6NiO14	-5
cpd15875[c0]	Tetrahydrocorphinate[c0]			C42H47N6NiO14	-5
cpd15905[c0]	15_17-seco-F430-17-acid[c0]			C42H47N6NiO14	-5
cpd03425[c0]	Factor_430[c0]			C42H46N6O13Ni	-4
cpd00244[e0]	Ni2[e0]			Ni	2
cpd00180[c0]	Oxalate[c0]	C00209	16995	C2O4	-2
cpd15839[c0]	7,8-didemethyl-8-hydroxy-5-deazariboflavin[c0]			C16H17N3O7	0
cpd00159[c0]	L-Lactate[c0]	C00186	422	C3H5O3	-1
cpd15809[c0]	2-phospho-L-lactate[c0]			C3H4O6P	-3
cpd15889[c0]	lactyl-(2)-diphospho-(5)-guanosine[c0]			C13H16N5O13P2	-3
cpd15864[c0]	Coenzyme_F420-0[c0]			C19H20N3O12P	-2
cpd15865[c0]	Coenzyme_F420-1[c0]			C24H26N4O15P	-3
cpd15868[c0]	Coenzyme_F420-3[c0]			C34H38N6O21P	-5
cpd00204[c0]	CO[c0]	C00237	17245	CO	1
cpd00204[e0]	CO[e0]	C00237	17245	CO	1
cpd00131[e0]	Molybdenum[e0]	C00150	30511	Mo	0
cpd00131[c0]	Molybdenum[c0]	C00150	30511	Mo	0
cpd03523[c0]	7,8-Dihydromethanopterin[c0]	C05927	2251	C30H40N6O16P	-3
cpd03732[c0]	UDP-N-acetyl-D-mannosaminouronate[c0]	C06240	28581	C17H22N3O18P2	-3
cpd02782[c0]	UDP-N-acetyl-D-glucosaminouronate[c0]	C04573	15886	C17H22N3O18P2	-3
U2A2D3OG[c0]	UDP-2-acetamido-2-deoxy-3-oxo-glucuronate[c0]			C17H20N3O18P2	-2
U2A3A23DDG[c0]	UDP-2-acetamido-3-amino-2,3-dideoxy-glucuronate[c0]			C17H23N4O17P2	-2
U23DA23DDG[c0]	UDP-2,3-diacetamido-2,3-dideoxy-glucuronate[c0]			C19H25N4O18P2	-2
U23DA23DDM[c0]	UDP-2,3-diacetamido-2,3-dideoxy-mannuronate[c0]			C19H25N4O18P2	-2
U3A23DAM[c0]	UDP-3-acetamido-2,3-diaminomannuronate[c0]				0
N2A24D5MH4U15P[c0]	NDP-2-acetamino-2,4-dideoxy-5-O-methyl-hexos-5-ulo-1,5-pyranose[c0]				0
N2A24D5MAEH5U15P[c0]	NDP-(5S)-2-acetamido-2,4-dideoxy-5-O-methyl-alpha-L-erythro-hexos-5-ulo-1,5-pyranose[c0]				0
LIP4SUG[c0]	Lipid_tetrasaccharide[c0]				0
LIP4SUGT[c0]	Lipid_tetrasaccharide_Thr[c0]				0
LIP1SUG[c0]	Lipid_monosaccharide[c0]				0
LIP2SUG[c0]	Lipid_disaccharide[c0]				0
LIP3SUG[c0]	Lipid_trisaccharide[c0]				0
LIP4SUGT[e0]	Lipid_tetrasaccharide_Thr[e0]				0
FLGN[e0]	Flagellin[e0]				0
ARCN[e0]	Archaellin[e0]				0
MEMLIP[c0]	Membrane_lipid[c0]				0
cpd00703[c0]	Indoleacetate[c0]	C00954	16411	C10H8NO2	-1
cpd00703[e0]	Indoleacetate[e0]	C00954	16411	C10H8NO2	-1
cpd00489[e0]	4-Hydroxyphenylacetate[e0]	C13636|C00642	31128|18101	C8H7O3	-1
cpd00489[c0]	4-Hydroxyphenylacetate[c0]	C13636|C00642	31128|18101	C8H7O3	-1
cpd00430[e0]	PACT[e0]	C07086|C05613|C15583|C00548	30745|3057|8082|8082	C8H8O2	0
cpd00430[c0]	PACT[c0]	C07086|C05613|C15583|C00548	30745|3057|8082|8082	C8H8O2	0
cpd03165[c0]	4-Hydroxyphenylacetyl-CoA[c0]	C05338	28773	C29H39N7O18P3S	-3
cpd00452[c0]	Phenylacetyl-CoA[c0]	C00582	15537	C29H39N7O17P3S	-3
cpd00802[c0]	D-fructose-1-phosphate[c0]	C01094|C02976	18105|	C3H4O2	0
cpd00428[c0]	2-Oxopropanal[c0]	C00546	17158	C3H4O2	0
cpd00055[c0]	Formaldehyde[c0]	C00067	16842	CH2O	0
cpd15573[c0]	tRNA(SeCys)[c0]			C10H12N5O3R	0
cpd15565[c0]	L-Seryl-tRNA(Sec)[c0]	C06481		C18H28NO18P2R3	-2
cpd16442[c0]	O-Phosphoseryl-tRNA(Sec)[c0]	C16638		C12H15N3O5S	0
cpd15563[c0]	L-Selenocysteinyl-tRNA(Sec)[c0]	C06482		C18H30NO17P2R3Se	0
cpd16579[c0]	Selenoprotein[c0]	C16824		C5H12O	0
cpd03387[c0]	Selenite[c0]	C05684	18212	H2O3Se	2
cpd03396[c0]	Selenate[c0]	C05697	18170	H2O4Se	4
cpd03396[e0]	Selenate[e0]	C05697	18170	H2O4Se	4
cpd00207[c0]	Guanine[c0]	C00242	16235	C5H5N5O	0
cpd17039[c0]	Isopentenylphosphate[c0]			C5H9O4P	-2
cpd02797[c0]	sn-3-O-(Geranylgeranyl)glycerol_1-phosphate[c0]			C23H40O6P	-1
cpd02824[c0]	2,3-Bis-O-(geranylgeranyl)glycerol_1-phosphate[c0]			C43H72O6P	-1
cpd18042[c0]	CDP-2,3-bis-O-(geranylgeranyl)-sn-glycerol[c0]	C18059	50726	C52H83N3O13P2	-2
ARCHLS[c0]	Archaetidylserine[c0]			C46H77NO8P	-1
SATARCHL[c0]	Saturated_CDP-archaeol[c0]			C52H99N3O13P2	-2
SATARCHLS[c0]	Saturated_Archaetidylserine[c0]			C46H93NO8P	-1
cpd11640[e0]	H2[e0]	C00282	18276	H2	0
cpd01024[e0]	Methane[e0]			CH4	0

## Sheet: FVA on H2
Reaction ID	Minimum Flux	Maximum Flux
rxn02483[c0]	0	0
rxn00802[c0]	0.0240073	0.0240129
rxn03638[c0]	0.000904008	0.000904009
rxn06078[c0]	0	0
rxn12636[c0]	0	0
rxn12644[c0]	0	0
rxn03492[c0]	0	0
rxn05616[c0]	-0.000301333	-0.000265153
rxn02212[c0]	0.0321454	0.0325796
rxn03419[c0]	0	0
rxn03052[c0]	0	0
rxn00248[c0]	-0.0384109	-0.0383792
rxn01302[c0]	-2.41196e-05	0
rxn00048[c0]	0.000602665	0.000602666
rxn05229[c0]	0.0196104	0.0196466
rxn12637[c0]	0	0
rxn00321[c0]	0	0
rxn07586[c0]	0	0
rxn00902[c0]	0.036531	0.036531
rxn00952[c0]	0	0
rxn10230[c0]	0	0
rxn02056[c0]	-0.000301333	-0.000301333
rxn00459[c0]	-0.167051	-0.166888
rxn10225[c0]	0	0
rxn08311[c0]	0	0
rxn01101[c0]	0.0309741	0.0309742
rxn00302[c0]	0	0
rxn05145[c0]	0	0.000144717
rxn02988[c0]	0	0
rxn07307[c0]	0.000301336	0.000301336
rxn02937[c0]	0.0196104	0.0196105
rxn00558[c0]	-1000	1000
rxn01406[c0]	0.000301333	0.000301333
rxn00187[c0]	0.743515	0.743949
rxn01200[c0]	0.00779925	0.00794397
rxn05232[c0]	0.00208636	0.00208637
rxn00835[c0]	0	0
rxn12844[c0]	0	0
rxn01678[c0]	0	0
rxn09208[c0]	0	0
rxn10060[c0]	-1000	999.998
rxn00100[c0]	0.000602665	0.000602666
rxn01018[c0]	0.0213478	0.0213479
rxn00806[c0]	-0.036531	-0.036531
rxn02834[c0]	0.00771354	0.00771355
rxn02341[c0]	0.000602665	0.000602666
rxn03175[c0]	0.00771354	0.00771355
rxn00786[c0]	-2.95918	-0.049082
rxn01637[c0]	-0.0425581	-0.0425504
rxn12640[c0]	0	0
rxn05596[c0]	-0.000301333	-0.000301333
rxn02569[c0]	0.000301336	0.000301336
rxn00710[c0]	0.0213478	0.0213479
rxn02775[c0]	0	0
rxn07589[c0]	0	0
rxn00717[c0]	0	0
rxn10308[c0]	0	0
rxn05249[c0]	0	0
rxn02897[c0]	0.000301333	0.000301333
rxn03409[c0]	0	0
rxn01301[c0]	-0.111401	-0.111377
rxn07191[c0]	0	7.23587e-05
rxn04046[c0]	0	0
rxn13782[c0]	0.097315	0.0973152
rxn03407[c0]	0	0
rxn01682[c0]	0	0.00459346
rxn02474[c0]	-0.00120534	-0.00120534
rxn10311[c0]	0	0
rxn01486[c0]	0.00120534	1000
rxn00898[c0]	0.0714112	0.0714113
rxn01069[c0]	0.111385	0.111401
rxn02113[c0]	0	0
rxn00117[c0]	0.0213478	0.0213479
rxn00555[c0]	0.000904008	0.000904009
rxn00260[c0]	-0.268603	-0.268165
rxn02484[c0]	0	0
rxn00527[c0]	-0.012045	-0.012045
rxn05171[c0]	0	0
rxn04052[c0]	0	0
rxn13783[c0]	0.097315	0.0973152
rxn04045[c0]	0	0
rxn01974[c0]	0.0277774	0.0277775
rxn12645[c0]	0	0
rxn00299[c0]	0	0
rxn00839[c0]	0.0166201	0.0166201
rxn03020[c0]	50	50
rxn00283[c0]	0	0
rxn01022[c0]	0.000301333	0.000301333
rxn10221[c0]	0	0
rxn09177[c0]	0	3.61793e-05
rxn03437[c0]	0.0235306	0.0235307
rxn02320[c0]	-0.00771355	-0.00771354
rxn07587[c0]	0	0
rxn02507[c0]	0.00459345	0.00459346
rxn00669[c0]	0	0
rxn01333[c0]	-0.00794397	-0.00779925
rxn00714[c0]	0	0
rxn01434[c0]	0.0240073	0.0240129
rxn01116[c0]	-0.0481781	-0.0480333
rxn08308[c0]	0	0
rxn00409[c0]	0.000301336	0.000337515
rxn02213[c0]	0.0322782	0.0322782
rxn03062[c0]	0.036531	0.036531
rxn03446[c0]	0	0
rxn01519[c0]	0	3.61794e-05
rxn00029[c0]	0.00241067	0.00241068
rxn03491[c0]	0	0
rxn01964[c0]	0	0.00459346
rxn12510[c0]	0.000602665	0.000602666
rxn09207[c0]	0	0
rxn02380[c0]	-1000	1000
rxn00474[c0]	0	0.00459346
rxn03435[c0]	-1000	999.976
rxn01673[c0]	-0.00208637	-0.00205019
rxn12845[c0]	0	0
rxn00085[c0]	-0.59297	-0.592535
rxn00832[c0]	-0.027324	-0.027324
rxn00295[c0]	0.000301336	0.000301336
rxn02187[c0]	-999.929	1000
rxn01219[c0]	-0.00208637	-0.00205019
rxn03514[c0]	0	0
rxn01270[c0]	0	0
rxn08309[c0]	0	0
rxn08312[c0]	0	0
rxn05144[c0]	0.000301333	0.000301333
rxn00410[c0]	0.0115683	0.0116045
rxn05221[c0]	-4.82392e-05	0
rxn09210[c0]	0	0
rxn00782[c0]	0.135914	0.136131
rxn01607[c0]	0.00482137	0.00482138
rxn01000[c0]	0.0150371	0.0150371
rxn00675[c0]	0	0
rxn02305[c0]	0	0
rxn02296[c0]	0	0
rxn12641[c0]	0	0
rxn10315[c0]	0	0
rxn00711[c0]	0	0
rxn10309[c0]	0	0
rxn12633[c0]	0	0
rxn05250[c0]	0	0
rxn03174[c0]	0	0
rxn00763[c0]	0	0
rxn00138[c0]	0	0
rxn03136[c0]	0.0196104	0.0196105
rxn05165[c0]	0	4.82391e-05
rxn00988[c0]	0	0
rxn05236[c0]	0	3.61794e-05
rxn02835[c0]	0.00771354	0.00771355
rxn00726[c0]	0.00455728	0.00459346
rxn03147[c0]	0.0196104	0.0196105
rxn00650[c0]	0	1.80897e-05
rxn01241[c0]	0	0
rxn10229[c0]	0	0
rxn00776[c0]	0	0
rxn12646[c0]	0	0
rxn09296[c0]	0	0
rxn01255[c0]	0.0322782	0.0322782
rxn03194[c0]	-0.0714113	0.0235307
rxn10222[c0]	0	0
rxn11938[c0]	-50.0462	-47.1363
rxn02287[c0]	0.000602669	0.00060267
rxn02475[c0]	0.00120534	0.00120534
rxn00147[c0]	0	999.866
rxn02774[c0]	0.000301333	0.000301333
rxn05172[c0]	0	0
rxn03057[c0]	0.000301333	0.000301333
rxn01485[c0]	-0.000904009	-0.000904008
rxn13784[c0]	0.097315	0.0973152
rxn00245[c0]	0	0
rxn01629[c0]	-0.00482136	-0.00482135
rxn06874[c0]	0	0
rxn06299[c0]	-1000	1000
rxn05313[c0]	0.0223953	0.0228295
rxn00966[c0]	0	0
rxn00785[c0]	0.0400893	0.0403788
rxn03084[c0]	0.0196104	0.0196105
rxn00011[c0]	0	0.094942
rxn00292[c0]	0	0
rxn05252[c0]	0	0
rxn05155[c0]	0	0
rxn01513[c0]	0.00208636	0.00208637
rxn02476[c0]	0.0322782	0.0322782
rxn01575[c0]	-0.0235307	-0.0235306
rxn09206[c0]	0	0
rxn05181[c0]	0	0
rxn00775[c0]	0	0
rxn00364[c0]	0.000301336	0.000337515
rxn00515[c0]	0	0
rxn01025[c0]	0	0
rxn02186[c0]	-999.929	1000
rxn10227[c0]	0	0
rxn12846[c0]	0	0
rxn05201[c0]	0	0
rxn02789[c0]	0.036531	0.036531
rxn00830[c0]	0.00120534	0.00120535
rxn08180[c0]	0	0
rxn00800[c0]	0.0116079	0.0116079
rxn05234[c0]	0.00103228	0.00103229
rxn01465[c0]	-0.0213479	-0.0213478
rxn00863[c0]	0.00771354	0.00771355
rxn09449[c0]	0	0
rxn03436[c0]	-999.976	1000
rxn08307[c0]	0	0
rxn05555[c0]	0.000602665	0.000602666
rxn02159[c0]	0.00771354	0.00771355
rxn00727[c0]	0	3.61793e-05
rxn04385[c0]	0	0
rxn01300[c0]	0.111385	0.111401
rxn00175[c0]	0	3.66679
rxn06979[c0]	0	0
rxn12642[c0]	0	0
rxn05247[c0]	0	0
rxn00986[c0]	0	0
rxn07588[c0]	0	0
rxn10473[c0]	0.000301333	0.000301333
rxn05559[c0]	0	0
rxn03068[c0]	-1000	999.929
rxn12634[c0]	0	0
rxn01269[c0]	0.0126235	0.0126477
rxn04048[c0]	0	0
rxn00278[c0]	-0.0428499	-0.0428498
rxn00790[c0]	0.0196104	0.0196105
rxn00060[c0]	0.000602669	0.00060267
rxn04050[c0]	0	0
rxn02473[c0]	0.00771354	0.00771355
rxn00834[c0]	0.0157161	0.0157161
rxn12639[c0]	0	0
rxn03080[c0]	0.00120533	0.00120533
rxn03085[c0]	47.1063	50.0162
rxn02297[c0]	0	0
rxn05040[c0]	0.00120533	0.00120533
rxn00105[c0]	0.000602665	0.000602666
rxn00799[c0]	0.0383977	0.0384109
rxn00313[c0]	0.0277774	0.0277775
rxn10226[c0]	0	0
rxn05248[c0]	0	0
rxn10223[c0]	0	0
rxn00285[c0]	0.0936289	0.0936366
rxn10307[c0]	0	0
rxn00770[c0]	0.0544706	0.0544707
rxn00192[c0]	0	3.61794e-05
rxn05938[c0]	0.771711	0.771928
rxn00211[c0]	0	0
rxn04783[c0]	0.0196104	0.0196105
rxn01739[c0]	0.0322782	0.0322782
rxn00543[c0]	0	0
rxn05235[c0]	0.00308247	0.00311865
rxn06591[c0]	0.00482135	0.00482136
rxn00126[c0]	0.00241067	0.00241068
rxn00414[c0]	0.0453551	0.0453607
rxn06937[c0]	0.00482135	0.00482136
rxn03127[c0]	50	50
rxn10312[c0]	0	0
rxn02508[c0]	0.00459345	0.00459346
rxn00127[c0]	0.000301333	0.000301333
rxn05251[c0]	0	0
rxn02938[c0]	0	3.61794e-05
rxn00139[c0]	0.000301333	0.000301333
rxn05736[c0]	0	0
rxn05527[c0]	0	0
rxn02465[c0]	0.0425504	0.0425581
rxn09205[c0]	0	0
rxn05957[c0]	0	0
rxn03513[c0]	0	0
rxn00549[c0]	-999.951	-0.0852676
rxn01257[c0]	0	0
rxn01740[c0]	-0.0322782	-0.0322782
rxn12847[c0]	0	0
rxn00416[c0]	0.0195438	0.0195439
rxn01620[c0]	0	0
rxn00903[c0]	-0.0342776	-0.0342776
rxn00947[c0]	0	0
rxn10310[c0]	0	0
rxn00838[c0]	0.0116079	0.0116079
rxn00297[c0]	0	0
rxn00065[c0]	0	0
rxn00141[c0]	0.00180801	0.00180801
rxn01454[c0]	0.00482137	0.00482138
rxn00337[c0]	0.151901	0.152339
rxn00777[c0]	-0.0466714	-0.0465266
rxn01512[c0]	-999.998	1000
rxn01466[c0]	0.00120534	0.00120535
rxn02185[c0]	-0.0714113	-0.0714112
rxn03406[c0]	0	0
rxn01106[c0]	0.166888	0.167051
rxn00293[c0]	0.000904008	0.000904009
rxn05740[c0]	0	0
rxn11544[c0]	0	0
rxn02277[c0]	0	0
rxn12638[c0]	0	0
rxn02480[c0]	-50.0189	-47.109
rxn12643[c0]	0	0
rxn03079[c0]	-1000	952.891
rxn02264[c0]	0.000602669	0.00060267
rxn05209[c0]	-0.000150667	-5.94896e-06
rxn08306[c0]	0	0
rxn00148[c0]	-999.634	0.23221
rxn00214[c0]	0	0
rxn05197[c0]	0	0
rxn05289[c0]	0.0062373	0.00623731
rxn10228[c0]	0	0
rxn01977[c0]	-1000	1000
rxn09448[c0]	0	0
rxn03421[c0]	0	0
rxn12635[c0]	0	0
rxn00213[c0]	0	0
rxn10314[c0]	0	0
rxn00493[c0]	-0.0150371	-0.0150371
rxn00789[c0]	0.00771354	0.00771355
rxn06077[c0]	0	0
rxn02895[c0]	0.0196104	0.0196105
rxn09211[c0]	0	0
rxn02312[c0]	0	0
rxn00438[c0]	0.000301333	0.000301333
rxn10474[c0]	-0.000301333	-0.000265153
rxn01643[c0]	0.151901	0.152339
rxn09209[c0]	0	0
rxn02431[c0]	-50.0462	-47.1363
rxn01999[c0]	0	0
rxn01362[c0]	0.0213478	0.0213479
rxn06493[c0]	0	0
rxn02402[c0]	0	0
rxn10224[c0]	0	0
rxn10231[c0]	0	0
rxn02811[c0]	-0.036531	-0.036531
rxn05939[c0]	0.0936289	0.0936366
rxn01019[c0]	0.0240073	0.0240129
rxn00412[c0]	0	3.61793e-05
rxn08310[c0]	0	0
rxn03135[c0]	0.00771354	0.00771355
rxn00469[c0]	0	3.61794e-05
rxn12512[c0]	0.000566486	0.000602666
rxn00791[c0]	0.00459345	0.00459346
rxn08040[c0]	0	0
rxn01636[c0]	0.0425143	0.0425581
rxn00914[c0]	0	0
rxn03843[c0]	0	0
rxn01329[c0]	0	0
rxn04047[c0]	0	0
rxn05177[c0]	0.000301333	0.000301333
rxn01353[c0]	0	0
rxn00077[c0]	-999.998	1000
rxn05667[c0]	-5.56605e-06	0
rxn09450[c0]	0	0
rxn01213[c0]	0.00120534	0.00120535
rxn01917[c0]	0.0425504	0.0425581
rxn01100[c0]	0.135914	0.136131
rxn02339[c0]	0	0
rxn02175[c0]	0.000602665	0.000602666
rxn00288[c0]	0	0
rxn01790[c0]	-0.000602666	-0.000602665
rxn03075[c0]	0	0
rxn00747[c0]	0.049986	0.0502755
rxn00707[c0]	0	0
rxn03108[c0]	0	0
rxn03512[c0]	0	0
rxn00237[c0]	0.0303373	0.0303374
rxn00420[c0]	0.0309741	0.0309742
rxn00001[c0]	0.189102	3.85589
rxn10313[c0]	0	0
rxn01268[c0]	0	2.41196e-05
rxn10220[c0]	0	0
rxn00858[c0]	0	5.56605e-06
rxn10571[c0]	0	3.61793e-05
rxn05195[c0]	0.000301333	0.000301333
rxn00062[c0]	5.1176	5.1176
rxn01208[c0]	0.036531	0.036531
rxn05319[c0]	93.716	102.446
rxn05467[c0]	45.2579	51.078
rxn03393[c0]	0	0
rxn02832[c0]	0	0
rxn10052[c0]	0.000301333	0.000301333
rxn05388[c0]	0	0
rxn05359[c0]	0	0
rxn02288[c0]	0	0
rxn08766[c0]	0	0
rxn08019[c0]	0	0
rxn00737[c0]	0.0216161	0.0216319
rxn05396[c0]	0	0
rxn05029[c0]	0.000301333	0.000301333
rxn10181[c0]	0.000602665	0.000602666
rxn01675[c0]	0	0
rxn01644[c0]	0.0277774	0.0277775
rxn01997[c0]	0	0
rxn05379[c0]	0	0
rxn05371[c0]	0	0
rxn00300[c0]	0.00120534	0.00120534
rxn00392[c0]	0.000301333	0.000301333
rxn03397[c0]	0	0
rxn10481[c0]	0	0
rxn13477[c0]	0	999.999
rxn10954[c0]	0	0
rxn02914[c0]	0.0309741	0.0309742
rxn00350[c0]	0	1.80897e-05
rxn03536[c0]	0.000301333	0.000301333
rxn05054[c0]	0	0
rxn02160[c0]	0.00771354	0.00771355
rxn12008[c0]	0	0
rxn05039[c0]	0.00120534	0.00120534
rxn02269[c0]	0	0
rxn03891[c0]	0	0
rxn01256[c0]	0.0276847	0.0276848
rxn00102[c0]	0.371537	0.371971
rxn09562[c0]	0.0166201	0.0166201
rxn01972[c0]	0	3.61793e-05
rxn05513[c0]	0.000283243	0.000301333
rxn03537[c0]	0.000301333	0.000301333
rxn03030[c0]	0	3.61793e-05
rxn00119[c0]	0.0213478	0.0213479
rxn01265[c0]	0.000301333	0.000301333
rxn03919[c0]	0	0
rxn01068[c0]	0.0686257	0.0686259
rxn05384[c0]	0	0
rxn02831[c0]	0	0
rxn11650[c0]	0	0
rxn00137[c0]	0.000301333	0.000301333
rxn03150[c0]	0.000301333	0.000301333
rxn00172[c0]	0	3.66679
rxn00917[c0]	0.0157161	0.0157161
rxn00274[c0]	0.0686257	0.0686259
rxn05400[c0]	0	0
rxn03540[c0]	0	0
rxn01538[c0]	0.000301333	0.000301333
rxn05404[c0]	0	0
rxn05392[c0]	0	0
rxn05367[c0]	0	0
rxn03408[c0]	0	0
rxn06729[c0]	0	0
rxn00470[c0]	0.000597099	0.000602666
rxn06023[c0]	0.000301333	0.000301333
rxn00086[c0]	0	0
rxn03086[c0]	0	3.61793e-05
rxn01332[c0]	0.0321454	0.0325796
rxn03904[c0]	0	0
rxn08618[c0]	0	0
rxn00833[c0]	0	0
rxn01258[c0]	0	0
rxn00611[c0]	0.000602672	0.000602673
rxn00122[c0]	0.000301333	0.000301333
rxn01117[c0]	0	0
rxn04675[c0]	0	1000
rxn05735[c0]	0	0
rxn02929[c0]	0.0277774	0.0277775
rxn05375[c0]	0	0
rxn09128[c0]	0	0
rxn05363[c0]	0	0
rxn02898[c0]	0	1000
rxn03538[c0]	0.000301333	0.000301333
rxn08349[c0]	0.000301333	0.000301333
rxn05023[c0]	0	1000
rxn00471[c0]	0.0179405	0.0179481
rxn09429[c0]	0	0
rxn00346[c0]	0.000602665	0.000602666
rxn00351[c0]	0.000301333	0.000319422
rxn01791[c0]	0.000602665	0.000602666
rxn01501[c0]	0.00482137	0.00482138
rxn00250[c0]	0.306572	0.307006
rxn00646[c0]	0.000301333	0.000319422
rxn05466[c0]	0.756396	0.756407
rxn09433[c0]	0	0
rxn05287[c0]	0	999.999
rxn11703[c0]	0	1000
rxn05108[c0]	0.000301333	0.000301333
rxn11702[c0]	0	1000
rxn05744[c0]	0	0
rxn03892[c0]	0	999.999
rxn02155[c0]	0	0
rxn00258[c0]	0	0
rxn05104[c0]	0.000301333	0.000301333
rxn05909[c0]	0.00861553	0.00861555
rxn00157[c0]	0	7.23587e-05
rxn00178[c0]	0.00482137	0.00482138
rxn05024[c0]	0	1000
rxn00134[c0]	0.00180801	0.00180801
biomass0	0.097315	0.0973152
EX_cpd00254[e0]	-0.000301333	-0.000301333
EX_cpd00009[e0]	-0.0228295	-0.0223953
EX_cpd00067[e0]	0	0.000289435
EX_cpd00205[e0]	-0.000301333	-0.000301333
EX_cpd00209[e0]	0	0
EX_cpd00971[e0]	0	0
EX_cpd00129[e0]	0	7.6167e-06
EX_cpd00210[e0]	0	0
EX_cpd00053[e0]	0	0
EX_cpd00540[e0]	0	0
EX_cpd00226[e0]	0	0
EX_cpd10515[e0]	-0.000602666	-0.000602665
EX_cpd00099[e0]	-0.000301333	-0.000301333
EX_cpd00047[e0]	0	0
EX_cpd00307[e0]	0	0
EX_cpd15302[c0]	0	0
EX_cpd00092[e0]	0	0
EX_cpd00149[e0]	-0.000301333	-0.000301333
EX_cpd00305[e0]	-0.000301333	-0.000301333
EX_cpd00073[e0]	0	5.56605e-06
EX_cpd10516[e0]	-0.000301333	-0.000301333
EX_cpd00001[e0]	93.716	102.446
EX_cpd00011[e0]	-51.078	-45.2579
EX_cpd11416[c0]	0.097315	0.0973152
EX_cpd00034[e0]	0	0
EX_cpd01741[e0]	0	0
EX_cpd00355[e0]	-0.000602666	-0.000602665
EX_cpd00058[e0]	0	0
EX_cpd00558[e0]	0	0
EX_cpd00030[e0]	0	0
EX_cpd00063[e0]	-0.000301333	-0.000301333
EX_cpd00655[e0]	0	0
EX_cpd15269[e0]	0	0
EX_cpd03422[e0]	0	0
EX_cpd01080[e0]	0	0
EX_cpd00111[e0]	0	0
EX_cpd03847[e0]	0	0
EX_cpd00013[e0]	-0.756407	-0.756396
EX_cpd01024[e0]	50	50
EX_cpd11640[e0]	-202.167	-190.527
HdrABC	-449.898	550.102
Eha/Ehb	-5	0.819767
rxn04042[c0]	0	0
rxn04043[c0]	-1000	-0.13435
rxn04026[c0]	0.000301336	0.000301336
rxn04934[c0]	0.000301336	0.000301336
rxn04036[c0]	0.000301336	0.000301336
rxn07741[c0]	0.0277412	0.0277775
rxn05109[c0]	0.0018987	0.00191457
rxn02749[c0]	0.0018987	0.00191457
rxn02751[c0]	0.0018987	0.00191457
rxn00735[c0]	0.0018987	0.00191457
rxn08043[c0]	0	0.094942
rxn08764[c0]	-999.976	1000
rxn00405[c0]	0	5.56605e-06
EX_cpd00029[e0]	-3.66679	-0.756726
rxn10904[c0]	0.756726	3.66679
rxn10561[c0]	0	0
rxn06696[c0]	-952.891	1000
ATPS	24.573	27.4832
Fdh	-1000	1000
Hdr_formate	-500.008	499.992
rxn00249[c0]	-2.41196e-05	0
Tfr	0.0936289	0.0936366
EX_cpd00035[e0]	0	0
EX_cpd00117[e0]	0	0
rxn05215[c0]	0	0
rxn13660[c0]	0	0
EX_cpd00528[e0]	0	0
rxn10577[c0]	0	0
rxn10541[c0]	0.0219565	0.0219566
EX_cpd00239[e0]	-0.0219566	-0.0219565
Dsr-LP	0.000301336	0.000301336
rxn10434[c0]	0.000301336	0.000301336
rxn10608[c0]	0.000301336	0.000301336
rxn10599[c0]	0.000301336	0.000301336
rxn10472[c0]	0.000301336	0.000301336
rxn10612[c0]	0.000301336	0.000301336
rxn10433[c0]	0.000301336	0.000301336
rxn10595[c0]	0.000301336	0.000301336
rxn10468[c0]	0.000301336	0.000301336
rxn10610[c0]	0.000301336	0.000301336
rxn10435[c0]	0.000301336	0.000301336
rxn10596[c0]	0.000301336	0.000301336
rxn10469[c0]	0.000301336	0.000301336
rxn10611[c0]	0.000301336	0.000301336
rxn11855[c0]	0.000301336	0.000301336
rxn10424[c0]	0.000301336	0.000301336
rxn10425[c0]	0.000301336	0.000301336
rxn10475[c0]	0.000301336	0.000301336
MptA	0.000301336	0.000301336
rxn10490[c0]	0.000301336	0.000301336
rxn03168[c0]	0.000301336	0.000301336
rxn02504[c0]	0.000301336	0.000301336
rxn02503[c0]	0.000301336	0.000301336
rxn10446[c0]	0.000301336	0.000301336
rxn10491[c0]	0.000301336	0.000301336
H4MPTs	0.000301336	0.000301336
rxn10432[c0]	0.000301336	0.000301336
ADTHs	0	0.000434152
ADTHOR	0	0.000434152
3DHQAT	0.000301336	0.000301336
4ADSs	0.000301336	0.000301336
4ASDH	0.000301336	0.000301336
4ASDHT	0.000301336	0.000301336
ABEEs	0.000301336	0.000301336
rxn00979[c0]	0.000301336	0.000301336
rxn00512[c0]	0.000301336	0.000301336
rxn00272[c0]	0.000904008	0.000904009
COMs	0.000301336	0.000301336
rxn00529[c0]	0.000301336	0.000301336
MfnD	0.000301336	0.000301336
MfnB	0.000301336	0.000301336
MfnC	0.000301336	0.000301336
F1Pp	0.000301336	0.000301336
F1PPc	0.000301336	0.000301336
MFs	0.000301336	0.000301336
rxn10508[c0]	0.000301336	0.000301336
rxn10509[c0]	0.000301336	0.000301336
rxn10510[c0]	0.000301336	0.000301336
rxn10511[c0]	0.000301336	0.000301336
rxn10512[c0]	0.000301336	0.000301336
EX_cpd00244[e0]	-0.000301336	-0.000301336
rxn05174[c0]	0.000301336	0.000301336
rxn00097[c0]	0	3.61793e-05
rxn10499[c0]	0.000602672	0.000602673
rxn01053[c0]	0.000602672	0.000602673
rxn10567[c0]	0.000602672	0.000602673
rxn10420[c0]	0.000602672	0.000602673
rxn10566[c0]	0.000602672	0.000602673
rxn10525[c0]	0.000602672	0.000602673
rxn10526[c0]	0.000602672	0.000602673
rxn10527[c0]	0.000301336	0.000301336
rxn05734[c0]	-0.000602673	-0.000602672
rxn01361[c0]	0.0213478	0.0213479
CODH	-2.90824	0.00167596
ACS	-2.90824	0.00167596
rxn10480[c0]	0	7.23587e-05
EX_cpd00204[e0]	0	7.23587e-05
FNO	1.0906	4.00113
EX_cpd00131[e0]	-0.000301336	-0.000301336
Mot	0.000301336	0.000301336
HcyS	0.0127383	0.0127384
MetS	0.0145463	0.0145464
rxn02430[c0]	0.00208636	0.00208637
H4MPT3M2Om	0.000602665	0.000602666
H4MPTdUMPm	0.00208636	0.00208637
FH4MPTAf	0.027324	0.027324
HPAr	0	0.000434152
rxn02377[c0]	0	0
rxn00298[c0]	0.000602672	0.000602673
UGAor	0.000602672	0.000602673
UGNAa	0.000602672	0.000602673
UGNAna	0.000602672	0.000602673
UGNAe	0.000301336	0.000301336
UMNAat	0.000301336	0.000301336
2NACmt	0	0
TSot	0.000301336	0.000301336
GLCgt	0.000301336	0.000301336
MANgt	0.000301336	0.000301336
2NACgt	0.000301336	0.000301336
TSost	0.000301336	0.000301336
TSf	0.000301336	0.000301336
GALgt	0.000301336	0.000301336
EX_NAC[c0]	-0.000301336	-0.000301336
EX_Membrane_lipid[c0]	-0.000301336	-0.000301336
EX_Flagellin[e0]	-0.000301336	-0.000301336
rxn10560[c0]	0	0
rxn10559[c0]	0	0
rxn10587[c0]	0	0
rxn10586[c0]	0	0
rxn01946[c0]	0	0
rxn01842[c0]	0	0
rxn10563[c0]	0	0
rxn10562[c0]	0	0
rxn00483[c0]	0	0
EX_cpd00430[e0]	0	0
EX_cpd00489[e0]	0	0
EX_cpd00703[e0]	0	0
rxn05166[c0]	0	3.61793e-05
rxn10447[c0]	0	1.80897e-05
rxn01491[c0]	0	2.91025
F6PG3Pl	0	2.90988
2OPs	0.000602672	0.00103682
DKFPs1	0	4.34152e-05
DKFPs2	0	0.000434152
rxn01618[c0]	-2.91049	-0.000602672
LAFor	0	2.90988
GLYPs	0	0
rxn00149[c0]	0	1.0337e-05
rxn00150[c0]	0	1.80897e-05
rxn09249[c0]	0.000301336	0.000301336
rxn11751[c0]	0.000301336	0.000301336
rxn11752[c0]	0.000301336	0.000301336
rxn11950[c0]	0.000301336	0.000301336
rxn11571[c0]	-0.000301336	-0.000301336
rxn07210[c0]	-0.000301336	-0.000301336
SELt	0.000301336	0.000301336
EX_cpd03396[e0]	-0.000301336	-0.000301336
EX_cpd15573[c0]	-0.000301336	-0.000301336
rxn01217[c0]	0.00205019	0.00208637
rxn00915[c0]	0	0
rxn00836[c0]	0	0
rxn13772[c0]	0.00482137	0.00482138
IPk	0.00482137	0.00482138
rxn11998[c0]	0.000602672	0.000602673
rxn03114[c0]	0.000602672	0.000602673
rxn14345[c0]	0.000602672	0.000602673
ARCSs	0.000301336	0.000301336
CDPDGGR	0.000301336	0.000301336
ASDGGR	0.000301336	0.000301336
rxn10542[c0]	190.527	202.167
rxn10471[c0]	-50	-50

## Sheet: FVA on Formate
Reaction ID	Minimum Flux	Maximum Flux
rxn02483[c0]	0	0
rxn00802[c0]	0.0244474	0.0244747
rxn03638[c0]	0.00092058	0.000920589
rxn06078[c0]	0	0
rxn12636[c0]	0	0
rxn12644[c0]	0	0
rxn03492[c0]	0	0
rxn05616[c0]	-0.00030686	-0.000120768
rxn02212[c0]	0.0242445	0.0331771
rxn03419[c0]	0	0
rxn03052[c0]	0	0
rxn00248[c0]	-0.0391465	-0.0389882
rxn01302[c0]	-0.000119097	0
rxn00048[c0]	0.000613714	0.000613719
rxn05229[c0]	0.0199699	0.020156
rxn12637[c0]	0	0
rxn00321[c0]	0	0
rxn07586[c0]	0	0
rxn00902[c0]	0.0372007	0.037201
rxn00952[c0]	0	0
rxn10230[c0]	0	0
rxn02056[c0]	-0.00030686	-0.000306857
rxn00459[c0]	-0.170194	-0.167117
rxn10225[c0]	0	0
rxn08311[c0]	0	0
rxn01101[c0]	0.0315419	0.0315422
rxn00302[c0]	0	0
rxn05145[c0]	0	0.000744354
rxn02988[c0]	0	0
rxn07307[c0]	0.00030686	0.000306863
rxn02937[c0]	0.0199699	0.0199701
rxn00558[c0]	-1000	1000
rxn01406[c0]	0.000306857	0.00030686
rxn00187[c0]	0.757145	0.766077
rxn01200[c0]	0.00794223	0.0109196
rxn05232[c0]	0.00212461	0.00212463
rxn00835[c0]	0	0
rxn12844[c0]	0	0
rxn01678[c0]	0	0
rxn09208[c0]	0	0
rxn10060[c0]	-1000	999.998
rxn00100[c0]	0.000613714	0.000613719
rxn01018[c0]	0.0217392	0.0217394
rxn00806[c0]	-0.037201	-0.0372007
rxn02834[c0]	0.00785494	0.00785502
rxn02341[c0]	0.000613714	0.000613719
rxn03175[c0]	0.00785494	0.00785502
rxn00786[c0]	-0.0559366	-0.0499818
rxn01637[c0]	-0.0433697	-0.0433305
rxn12640[c0]	0	0
rxn05596[c0]	-0.00030686	-0.000306857
rxn02569[c0]	0.00030686	0.000306863
rxn00710[c0]	0.0217392	0.0217394
rxn02775[c0]	0	0
rxn07589[c0]	0	0
rxn00717[c0]	0	0
rxn10308[c0]	0	0
rxn05249[c0]	0	0
rxn02897[c0]	0.000306857	0.00030686
rxn03409[c0]	0	0
rxn01301[c0]	-0.11349	-0.113371
rxn07191[c0]	0	0.000330824
rxn04046[c0]	0	0
rxn13782[c0]	0.099099	0.0990999
rxn03407[c0]	0	0
rxn01682[c0]	0	0.00467771
rxn02474[c0]	-0.00122744	-0.00122743
rxn10311[c0]	0	0
rxn01486[c0]	0.00122744	1000
rxn00898[c0]	0.0727203	0.072721
rxn01069[c0]	0.113411	0.11349
rxn02113[c0]	0	0
rxn00117[c0]	0.0217392	0.0217394
rxn00555[c0]	0.00092058	0.000920589
rxn00260[c0]	-0.282017	-0.273065
rxn02484[c0]	0	0
rxn00527[c0]	-0.0122659	-0.0122658
rxn05171[c0]	0	0
rxn04052[c0]	0	0
rxn13783[c0]	0.099099	0.0990999
rxn04045[c0]	0	0
rxn01974[c0]	0.0282866	0.0282869
rxn12645[c0]	0	0
rxn00299[c0]	0	0
rxn00839[c0]	0.0169248	0.0169249
rxn03020[c0]	50	50
rxn00283[c0]	0	0
rxn01022[c0]	0.000306857	0.00030686
rxn10221[c0]	0	0
rxn09177[c0]	0	0.000186088
rxn03437[c0]	0.023962	0.0239622
rxn02320[c0]	-0.00785502	-0.00785494
rxn07587[c0]	0	0
rxn02507[c0]	0.00467766	0.00467771
rxn00669[c0]	0	0
rxn01333[c0]	-0.0109196	-0.00794223
rxn00714[c0]	0	0
rxn01434[c0]	0.0244474	0.0244747
rxn01116[c0]	-0.0490617	-0.0460838
rxn08308[c0]	0	0
rxn00409[c0]	0.00030686	0.000492949
rxn02213[c0]	0.0328699	0.0328702
rxn03062[c0]	0.0372007	0.037201
rxn03446[c0]	0	0
rxn01519[c0]	0	0.000186088
rxn00029[c0]	0.00245487	0.00245489
rxn03491[c0]	0	0
rxn01964[c0]	0	0.00467771
rxn12510[c0]	0.000613714	0.000613719
rxn09207[c0]	0	0
rxn02380[c0]	-1000	1000
rxn00474[c0]	0	0.00467771
rxn03435[c0]	-1000	999.976
rxn01673[c0]	-0.00212463	-0.00193852
rxn12845[c0]	0	0
rxn00085[c0]	-0.61233	-0.603398
rxn00832[c0]	-0.0278251	-0.0278249
rxn00295[c0]	0.00030686	0.000306863
rxn02187[c0]	-999.927	1000
rxn01219[c0]	-0.00212463	-0.00193852
rxn03514[c0]	0	0
rxn01270[c0]	0	0
rxn08309[c0]	0	0
rxn08312[c0]	0	0
rxn05144[c0]	0.000306857	0.00030686
rxn00410[c0]	0.0116312	0.0118174
rxn05221[c0]	-0.000248118	0
rxn09210[c0]	0	0
rxn00782[c0]	0.135576	0.138884
rxn01607[c0]	0.00490976	0.00490981
rxn01000[c0]	0.0153127	0.0153129
rxn00675[c0]	0	0
rxn02305[c0]	0	0
rxn02296[c0]	0	0
rxn12641[c0]	0	0
rxn10315[c0]	0	0
rxn00711[c0]	0	0
rxn10309[c0]	0	0
rxn12633[c0]	0	0
rxn05250[c0]	0	0
rxn03174[c0]	0	0
rxn00763[c0]	0	0
rxn00138[c0]	0	0
rxn03136[c0]	0.0199699	0.0199701
rxn05165[c0]	0	0.000248118
rxn00988[c0]	0	0
rxn05236[c0]	0	0.000186088
rxn02835[c0]	0.00785494	0.00785502
rxn00726[c0]	0.00449157	0.00467771
rxn03147[c0]	0.0199699	0.0199701
rxn00650[c0]	0	9.30442e-05
rxn01241[c0]	0	0
rxn10229[c0]	0	0
rxn00776[c0]	0	0
rxn12646[c0]	0	0
rxn09296[c0]	0	0
rxn01255[c0]	0.0328699	0.0328702
rxn03194[c0]	-0.072721	0.0239622
rxn10222[c0]	0	0
rxn11938[c0]	-47.1312	-47.1294
rxn02287[c0]	0.000613717	0.000613722
rxn02475[c0]	0.00122743	0.00122744
rxn00147[c0]	0	999.863
rxn02774[c0]	0.000306857	0.00030686
rxn05172[c0]	0	0
rxn03057[c0]	0.000306857	0.00030686
rxn01485[c0]	-0.000920589	-0.00092058
rxn13784[c0]	0.099099	0.0990999
rxn00245[c0]	0	0
rxn01629[c0]	-0.00490978	-0.00490973
rxn06874[c0]	0	0
rxn06299[c0]	-1000	1000
rxn05313[c0]	0.0143157	0.0232482
rxn00966[c0]	0	0
rxn00785[c0]	0.0351642	0.0411194
rxn03084[c0]	0.0199699	0.0199701
rxn00011[c0]	0	0.0966832
rxn00292[c0]	0	0
rxn05252[c0]	0	0
rxn05155[c0]	0	0
rxn01513[c0]	0.00212461	0.00212463
rxn02476[c0]	0.0328699	0.0328702
rxn01575[c0]	-0.0239622	-0.023962
rxn09206[c0]	0	0
rxn05181[c0]	0	0
rxn00775[c0]	0	0
rxn00364[c0]	0.00030686	0.000492949
rxn00515[c0]	0	0
rxn01025[c0]	0	0
rxn02186[c0]	-999.927	1000
rxn10227[c0]	0	0
rxn12846[c0]	0	0
rxn05201[c0]	0	0
rxn02789[c0]	0.0372007	0.037201
rxn00830[c0]	0.00122744	0.00122745
rxn08180[c0]	0	0
rxn00800[c0]	0.0118207	0.0118208
rxn05234[c0]	0.00105121	0.00105122
rxn01465[c0]	-0.0217394	-0.0217392
rxn00863[c0]	0.00785494	0.00785502
rxn09449[c0]	0	0
rxn03436[c0]	-999.976	1000
rxn08307[c0]	0	0
rxn05555[c0]	0.000613714	0.000613719
rxn02159[c0]	0.00785494	0.00785502
rxn00727[c0]	0	0.000186089
rxn04385[c0]	0	0
rxn01300[c0]	0.113411	0.11349
rxn00175[c0]	0	3.68844
rxn06979[c0]	0	0
rxn12642[c0]	0	0
rxn05247[c0]	0	0
rxn00986[c0]	0	0
rxn07588[c0]	0	0
rxn10473[c0]	0.000306857	0.00030686
rxn05559[c0]	190.536	190.555
rxn03068[c0]	-1000	999.927
rxn12634[c0]	0	0
rxn01269[c0]	0.0127604	0.0128796
rxn04048[c0]	0	0
rxn00278[c0]	-0.0436357	-0.0436353
rxn00790[c0]	0.0199699	0.0199701
rxn00060[c0]	0.000613717	0.000613722
rxn04050[c0]	0	0
rxn02473[c0]	0.00785494	0.00785502
rxn00834[c0]	0.0160042	0.0160043
rxn12639[c0]	0	0
rxn03080[c0]	0.00122743	0.00122744
rxn03085[c0]	47.0988	47.1006
rxn02297[c0]	0	0
rxn05040[c0]	0.00122743	0.00122744
rxn00105[c0]	0.000613714	0.000613719
rxn00799[c0]	0.03908	0.0391465
rxn00313[c0]	0.0282866	0.0282869
rxn10226[c0]	0	0
rxn05248[c0]	0	0
rxn10223[c0]	0	0
rxn00285[c0]	0.0953454	0.0953845
rxn10307[c0]	0	0
rxn00770[c0]	0.0554692	0.0554697
rxn00192[c0]	0	0.000186089
rxn05938[c0]	0.783028	0.786431
rxn00211[c0]	0	0
rxn04783[c0]	0.0199699	0.0199701
rxn01739[c0]	0.0328699	0.0328702
rxn00543[c0]	0	0
rxn05235[c0]	0.00298973	0.00317585
rxn06591[c0]	0.00490973	0.00490978
rxn00126[c0]	0.00245487	0.00245489
rxn00414[c0]	0.0461866	0.0462139
rxn06937[c0]	0.00490973	0.00490978
rxn03127[c0]	50	50
rxn10312[c0]	0	0
rxn02508[c0]	0.00467766	0.00467771
rxn00127[c0]	0.000306857	0.00030686
rxn05251[c0]	0	0
rxn02938[c0]	0	0.000186089
rxn00139[c0]	0.000306857	0.00030686
rxn05736[c0]	0	0
rxn05527[c0]	0	0
rxn02465[c0]	0.0433305	0.0433697
rxn09205[c0]	0	0
rxn05957[c0]	0	0
rxn03513[c0]	0	0
rxn00549[c0]	-999.953	-0.0866814
rxn01257[c0]	0	0
rxn01740[c0]	-0.0328702	-0.0328699
rxn12847[c0]	0	0
rxn00416[c0]	0.0199021	0.0199023
rxn01620[c0]	0	0
rxn00903[c0]	-0.0349063	-0.034906
rxn00947[c0]	0	0
rxn10310[c0]	0	0
rxn00838[c0]	0.0118207	0.0118208
rxn00297[c0]	0	0
rxn00065[c0]	0	0
rxn00141[c0]	0.00184115	0.00184117
rxn01454[c0]	0.00490976	0.00490981
rxn00337[c0]	0.15467	0.163622
rxn00777[c0]	-0.0475274	-0.0445495
rxn01512[c0]	-999.998	1000
rxn01466[c0]	0.00122744	0.00122745
rxn02185[c0]	-0.072721	-0.0727203
rxn03406[c0]	0	0
rxn01106[c0]	0.167117	0.170194
rxn00293[c0]	0.00092058	0.000920589
rxn05740[c0]	0	0
rxn11544[c0]	0	0
rxn02277[c0]	0	0
rxn12638[c0]	0	0
rxn02480[c0]	-47.1033	-47.1016
rxn12643[c0]	0	0
rxn03079[c0]	-1000	952.898
rxn02264[c0]	0.000613717	0.000613722
rxn05209[c0]	-1.46094	-1.45796
rxn08306[c0]	0	0
rxn00148[c0]	-999.639	0.236548
rxn00214[c0]	0	0
rxn05197[c0]	0	0
rxn05289[c0]	0.00635164	0.0063517
rxn10228[c0]	0	0
rxn01977[c0]	-1000	1000
rxn09448[c0]	0	0
rxn03421[c0]	0	0
rxn12635[c0]	0	0
rxn00213[c0]	0	0
rxn10314[c0]	0	0
rxn00493[c0]	-0.0153129	-0.0153127
rxn00789[c0]	0.00785494	0.00785502
rxn06077[c0]	0	0
rxn02895[c0]	0.0199699	0.0199701
rxn09211[c0]	0	0
rxn02312[c0]	0	0
rxn00438[c0]	0.000306857	0.00030686
rxn10474[c0]	-0.00030686	-0.000120768
rxn01643[c0]	0.15467	0.163622
rxn09209[c0]	0	0
rxn02431[c0]	-47.1312	-47.1294
rxn01999[c0]	0	0
rxn01362[c0]	0.0217392	0.0217394
rxn06493[c0]	0	0
rxn02402[c0]	0	0
rxn10224[c0]	0	0
rxn10231[c0]	0	0
rxn02811[c0]	-0.037201	-0.0372007
rxn05939[c0]	0.0953454	0.0953845
rxn01019[c0]	0.0244474	0.0244747
rxn00412[c0]	0	0.000186088
rxn08310[c0]	0	0
rxn03135[c0]	0.00785494	0.00785502
rxn00469[c0]	0	0.000186089
rxn12512[c0]	0.000427625	0.000613719
rxn00791[c0]	0.00467766	0.00467771
rxn08040[c0]	0	0
rxn01636[c0]	0.0431444	0.0433697
rxn00914[c0]	0	0
rxn03843[c0]	0	0
rxn01329[c0]	0	0
rxn04047[c0]	0	0
rxn05177[c0]	0.000306857	0.00030686
rxn01353[c0]	0	0
rxn00077[c0]	-999.998	1000
rxn05667[c0]	-2.73157e-05	0
rxn09450[c0]	0	0
rxn01213[c0]	0.00122744	0.00122745
rxn01917[c0]	0.0433305	0.0433697
rxn01100[c0]	0.135576	0.138884
rxn02339[c0]	0	0
rxn02175[c0]	0.000613714	0.000613719
rxn00288[c0]	0	0
rxn01790[c0]	-0.000613719	-0.000613714
rxn03075[c0]	0	0
rxn00747[c0]	0.0509024	0.0568572
rxn00707[c0]	0	0
rxn03108[c0]	0	0
rxn03512[c0]	0	0
rxn00237[c0]	0.0308935	0.0308938
rxn00420[c0]	0.0315419	0.0315422
rxn00001[c0]	0.192569	3.88101
rxn10313[c0]	0	0
rxn01268[c0]	0	0.000119097
rxn10220[c0]	0	0
rxn00858[c0]	0	2.73157e-05
rxn10571[c0]	0	0.000186089
rxn05195[c0]	0.000306857	0.00030686
rxn00062[c0]	5.1176	5.1176
rxn01208[c0]	0.0372007	0.037201
rxn05319[c0]	96.6542	96.6586
rxn05467[c0]	-145.283	-145.273
rxn03393[c0]	0	0
rxn02832[c0]	0	0
rxn10052[c0]	0.000306857	0.00030686
rxn05388[c0]	0	0
rxn05359[c0]	0	0
rxn02288[c0]	0	0
rxn08766[c0]	0	0
rxn08019[c0]	0	0
rxn00737[c0]	0.0219966	0.0220758
rxn05396[c0]	0	0
rxn05029[c0]	0.000306857	0.00030686
rxn10181[c0]	0.000613714	0.000613719
rxn01675[c0]	0	0
rxn01644[c0]	0.0282866	0.0282869
rxn01997[c0]	0	0
rxn05379[c0]	0	0
rxn05371[c0]	0	0
rxn00300[c0]	0.00122743	0.00122744
rxn00392[c0]	0.000306857	0.00030686
rxn03397[c0]	0	0
rxn10481[c0]	0	0
rxn13477[c0]	0	999.999
rxn10954[c0]	0	0
rxn02914[c0]	0.0315419	0.0315422
rxn00350[c0]	0	9.30442e-05
rxn03536[c0]	0.000306857	0.00030686
rxn05054[c0]	0	0
rxn02160[c0]	0.00785494	0.00785502
rxn12008[c0]	0	0
rxn05039[c0]	0.00122743	0.00122744
rxn02269[c0]	0	0
rxn03891[c0]	0	0
rxn01256[c0]	0.0281922	0.0281925
rxn00102[c0]	0.378348	0.387281
rxn09562[c0]	0.0169248	0.0169249
rxn01972[c0]	0	0.000186089
rxn05513[c0]	0.000213813	0.00030686
rxn03537[c0]	0.000306857	0.00030686
rxn03030[c0]	0	0.000186089
rxn00119[c0]	0.0217392	0.0217394
rxn01265[c0]	0.000306857	0.00030686
rxn03919[c0]	0	0
rxn01068[c0]	0.0698838	0.0698844
rxn05384[c0]	0	0
rxn02831[c0]	0	0
rxn11650[c0]	0	0
rxn00137[c0]	0.000306857	0.00030686
rxn03150[c0]	0.000306857	0.00030686
rxn00172[c0]	0	3.68844
rxn00917[c0]	0.0160042	0.0160043
rxn00274[c0]	0.0698838	0.0698844
rxn05400[c0]	0	0
rxn03540[c0]	0	0
rxn01538[c0]	0.000306857	0.00030686
rxn05404[c0]	0	0
rxn05392[c0]	0	0
rxn05367[c0]	0	0
rxn03408[c0]	0	0
rxn06729[c0]	0	0
rxn00470[c0]	0.000586398	0.000613719
rxn06023[c0]	0.000306857	0.00030686
rxn00086[c0]	0	0
rxn03086[c0]	0	0.000186089
rxn01332[c0]	0.0242445	0.0331771
rxn03904[c0]	0	0
rxn08618[c0]	0	0
rxn00833[c0]	0	0
rxn01258[c0]	0	0
rxn00611[c0]	0.00061372	0.000613726
rxn00122[c0]	0.000306857	0.00030686
rxn01117[c0]	0	0
rxn04675[c0]	0	1000
rxn05735[c0]	0	0
rxn02929[c0]	0.0282866	0.0282869
rxn05375[c0]	0	0
rxn09128[c0]	0	0
rxn05363[c0]	0	0
rxn02898[c0]	0	1000
rxn03538[c0]	0.000306857	0.00030686
rxn08349[c0]	0.000306857	0.00030686
rxn05023[c0]	0	1000
rxn00471[c0]	0.0182694	0.0183085
rxn09429[c0]	0	0
rxn00346[c0]	0.000613714	0.000613719
rxn00351[c0]	0.000306857	0.000399901
rxn01791[c0]	0.000613714	0.000613719
rxn01501[c0]	0.00490976	0.00490981
rxn00250[c0]	0.312192	0.321124
rxn00646[c0]	0.000306857	0.000399901
rxn05466[c0]	0.770262	0.770317
rxn09433[c0]	0	0
rxn05287[c0]	0	999.999
rxn11703[c0]	0	1000
rxn05108[c0]	0.000306857	0.00030686
rxn11702[c0]	0	1000
rxn05744[c0]	0	0
rxn03892[c0]	0	999.999
rxn02155[c0]	0	0
rxn00258[c0]	0	0
rxn05104[c0]	0.000306857	0.00030686
rxn05909[c0]	0.00877347	0.00877355
rxn00157[c0]	0	0.000425345
rxn00178[c0]	0.00490976	0.00490981
rxn05024[c0]	0	1000
rxn00134[c0]	0.00184115	0.00184117
biomass0	0.099099	0.0990999
EX_cpd00254[e0]	-0.00030686	-0.000306857
EX_cpd00009[e0]	-0.0232482	-0.0143157
EX_cpd00067[e0]	-193.476	-193.452
EX_cpd00205[e0]	-0.00030686	-0.000306857
EX_cpd00209[e0]	0	0
EX_cpd00971[e0]	0	0
EX_cpd00129[e0]	0	3.91765e-05
EX_cpd00210[e0]	0	0
EX_cpd00053[e0]	0	0
EX_cpd00540[e0]	0	0
EX_cpd00226[e0]	0	0
EX_cpd10515[e0]	-0.000613719	-0.000613714
EX_cpd00099[e0]	-0.00030686	-0.000306857
EX_cpd00047[e0]	-190.555	-190.536
EX_cpd00307[e0]	0	0
EX_cpd15302[c0]	0	0
EX_cpd00092[e0]	0	0
EX_cpd00149[e0]	-0.00030686	-0.000306857
EX_cpd00305[e0]	-0.00030686	-0.000306857
EX_cpd00073[e0]	0	2.73157e-05
EX_cpd10516[e0]	-0.00030686	-0.000306857
EX_cpd00001[e0]	96.6542	96.6586
EX_cpd00011[e0]	145.273	145.283
EX_cpd11416[c0]	0.099099	0.0990999
EX_cpd00034[e0]	0	0
EX_cpd01741[e0]	0	0
EX_cpd00355[e0]	-0.000613719	-0.000613714
EX_cpd00058[e0]	0	0
EX_cpd00558[e0]	0	0
EX_cpd00030[e0]	0	0
EX_cpd00063[e0]	-0.00030686	-0.000306857
EX_cpd00655[e0]	0	0
EX_cpd15269[e0]	0	0
EX_cpd03422[e0]	0	0
EX_cpd01080[e0]	0	0
EX_cpd00111[e0]	0	0
EX_cpd03847[e0]	0	0
EX_cpd00013[e0]	-0.770317	-0.770262
EX_cpd01024[e0]	50	50
EX_cpd11640[e0]	0	0
HdrABC	-545.174	454.836
Eha/Ehb	-5	-4.99702
rxn04042[c0]	0	0
rxn04043[c0]	-1000	-0.136663
rxn04026[c0]	0.00030686	0.000306863
rxn04934[c0]	0.00030686	0.000306863
rxn04036[c0]	0.00030686	0.000306863
rxn07741[c0]	0.0281005	0.0282869
rxn05109[c0]	0.00188624	0.00196538
rxn02749[c0]	0.00188624	0.00196538
rxn02751[c0]	0.00188624	0.00196538
rxn00735[c0]	0.00188624	0.00196538
rxn08043[c0]	0	0.0966832
rxn08764[c0]	-999.976	1000
rxn00405[c0]	0	2.73157e-05
EX_cpd00029[e0]	-3.68844	-3.68368
rxn10904[c0]	3.68368	3.68844
rxn10561[c0]	0	0
rxn06696[c0]	-952.898	1000
ATPS	27.8456	27.8545
Fdh	-1000	1000
Hdr_formate	-404.741	595.269
rxn00249[c0]	-0.000119097	0
Tfr	0.0953454	0.0953845
EX_cpd00035[e0]	0	0
EX_cpd00117[e0]	0	0
rxn05215[c0]	0	0
rxn13660[c0]	0	0
EX_cpd00528[e0]	0	0
rxn10577[c0]	0	0
rxn10541[c0]	0.022359	0.0223592
EX_cpd00239[e0]	-0.0223592	-0.022359
Dsr-LP	0.00030686	0.000306863
rxn10434[c0]	0.00030686	0.000306863
rxn10608[c0]	0.00030686	0.000306863
rxn10599[c0]	0.00030686	0.000306863
rxn10472[c0]	0.00030686	0.000306863
rxn10612[c0]	0.00030686	0.000306863
rxn10433[c0]	0.00030686	0.000306863
rxn10595[c0]	0.00030686	0.000306863
rxn10468[c0]	0.00030686	0.000306863
rxn10610[c0]	0.00030686	0.000306863
rxn10435[c0]	0.00030686	0.000306863
rxn10596[c0]	0.00030686	0.000306863
rxn10469[c0]	0.00030686	0.000306863
rxn10611[c0]	0.00030686	0.000306863
rxn11855[c0]	0.00030686	0.000306863
rxn10424[c0]	0.00030686	0.000306863
rxn10425[c0]	0.00030686	0.000306863
rxn10475[c0]	0.00030686	0.000306863
MptA	0.00030686	0.000306863
rxn10490[c0]	0.00030686	0.000306863
rxn03168[c0]	0.00030686	0.000306863
rxn02504[c0]	0.00030686	0.000306863
rxn02503[c0]	0.00030686	0.000306863
rxn10446[c0]	0.00030686	0.000306863
rxn10491[c0]	0.00030686	0.000306863
H4MPTs	0.00030686	0.000306863
rxn10432[c0]	0.00030686	0.000306863
ADTHs	0	0.00893225
ADTHOR	0	0.00893225
3DHQAT	0.00030686	0.000306863
4ADSs	0.00030686	0.000306863
4ASDH	0.00030686	0.000306863
4ASDHT	0.00030686	0.000306863
ABEEs	0.00030686	0.000306863
rxn00979[c0]	0.00030686	0.000306863
rxn00512[c0]	0.00030686	0.000306863
rxn00272[c0]	0.00092058	0.000920589
COMs	0.00030686	0.000306863
rxn00529[c0]	0.00030686	0.000306863
MfnD	0.00030686	0.000306863
MfnB	0.00030686	0.000306863
MfnC	0.00030686	0.000306863
F1Pp	0.00030686	0.000306863
F1PPc	0.00030686	0.000306863
MFs	0.00030686	0.000306863
rxn10508[c0]	0.00030686	0.000306863
rxn10509[c0]	0.00030686	0.000306863
rxn10510[c0]	0.00030686	0.000306863
rxn10511[c0]	0.00030686	0.000306863
rxn10512[c0]	0.00030686	0.000306863
EX_cpd00244[e0]	-0.000306863	-0.00030686
rxn05174[c0]	0.00030686	0.000306863
rxn00097[c0]	0	0.000186089
rxn10499[c0]	0.00061372	0.000613726
rxn01053[c0]	0.00061372	0.000613726
rxn10567[c0]	0.00061372	0.000613726
rxn10420[c0]	0.00061372	0.000613726
rxn10566[c0]	0.00061372	0.000613726
rxn10525[c0]	0.00061372	0.000613726
rxn10526[c0]	0.00061372	0.000613726
rxn10527[c0]	0.00030686	0.000306863
rxn05734[c0]	-0.000613726	-0.00061372
rxn01361[c0]	0.0217392	0.0217394
CODH	-2.9159	-2.9142
ACS	-2.91599	-2.9142
rxn10480[c0]	0	0.000595483
EX_cpd00204[e0]	0	0.000595483
FNO	1.11059	1.12548
EX_cpd00131[e0]	-0.000306863	-0.00030686
Mot	0.00030686	0.000306863
HcyS	0.0129718	0.012972
MetS	0.014813	0.0148131
rxn02430[c0]	0.00212461	0.00212463
H4MPT3M2Om	0.000613714	0.000613719
H4MPTdUMPm	0.00212461	0.00212463
FH4MPTAf	0.0278249	0.0278251
HPAr	0	0.00893225
rxn02377[c0]	0	0
rxn00298[c0]	0.00061372	0.000613726
UGAor	0.00061372	0.000613726
UGNAa	0.00061372	0.000613726
UGNAna	0.00061372	0.000613726
UGNAe	0.00030686	0.000306863
UMNAat	0.00030686	0.000306863
2NACmt	0	0
TSot	0.00030686	0.000306863
GLCgt	0.00030686	0.000306863
MANgt	0.00030686	0.000306863
2NACgt	0.00030686	0.000306863
TSost	0.00030686	0.000306863
TSf	0.00030686	0.000306863
GALgt	0.00030686	0.000306863
EX_NAC[c0]	-0.000306863	-0.00030686
EX_Membrane_lipid[c0]	-0.000306863	-0.00030686
EX_Flagellin[e0]	-0.000306863	-0.00030686
rxn10560[c0]	0	0
rxn10559[c0]	0	0
rxn10587[c0]	0	0
rxn10586[c0]	0	0
rxn01946[c0]	0	0
rxn01842[c0]	0	0
rxn10563[c0]	0	0
rxn10562[c0]	0	0
rxn00483[c0]	0	0
EX_cpd00430[e0]	0	0
EX_cpd00489[e0]	0	0
EX_cpd00703[e0]	0	0
rxn05166[c0]	0	0.000186089
rxn10447[c0]	0	9.30443e-05
rxn01491[c0]	0	0.00893225
F6PG3Pl	0	0.00148871
2OPs	0.00061372	0.00954597
DKFPs1	0	0.000288137
DKFPs2	0	0.00893225
rxn01618[c0]	-0.00210243	-0.00061372
LAFor	0	0.00148871
GLYPs	0	0
rxn00149[c0]	0	5.41348e-05
rxn00150[c0]	0	9.92472e-05
rxn09249[c0]	0.00030686	0.000306863
rxn11751[c0]	0.00030686	0.000306863
rxn11752[c0]	0.00030686	0.000306863
rxn11950[c0]	0.00030686	0.000306863
rxn11571[c0]	-0.000306863	-0.00030686
rxn07210[c0]	-0.000306863	-0.00030686
SELt	0.00030686	0.000306863
EX_cpd03396[e0]	-0.000306863	-0.00030686
EX_cpd15573[c0]	-0.000306863	-0.00030686
rxn01217[c0]	0.00193852	0.00212463
rxn00915[c0]	0	0
rxn00836[c0]	0	0
rxn13772[c0]	0.00490976	0.00490981
IPk	0.00490976	0.00490981
rxn11998[c0]	0.00061372	0.000613726
rxn03114[c0]	0.00061372	0.000613726
rxn14345[c0]	0.00061372	0.000613726
ARCSs	0.00030686	0.000306863
CDPDGGR	0.00030686	0.000306863
ASDGGR	0.00030686	0.000306863
rxn10542[c0]	0	0
rxn10471[c0]	-50	-50

## Sheet: References
Source #	First Author	Year	Journal	Title
1	Hendrickson	2004	Journal of Bacteriology	Complete Genome Sequence of the Genetically Tractable Hydrogenotrophic Methanogen Methanococcus maripaludis
2	Ren	2007	Nucleic Acids Research	TransportDB: a comprehensive database resource for cytoplasmic membrane transport systems and outer membrane channels
3	Porat	2006	Molecular Microbiology	Biochemical and genetic characterization of an early step in a novel pathway for the biosynthesis of aromatic amino acids and p-aminobenzoic acid in the archaeon Methanococcus maripaludis
4	Allen	2015	Biochemistry	Homocysteine Is Biosynthesized from Aspartate Semialdehyde and Hydrogen Sulfide in Methanogenic Archaea
5	Selkov	1997	Gene	A reconstruction of the metabolism of Methanocaldococcus jannaschii from sequence data
6	Porat	2004	Journal of Bacteriology	Two Biosynthetic Pathways for Aromatic Amino Acids in the Archaeon Methanococcus maripaludis
7	Grochowski	2006	Journal of Bacteriology	Identification of Lactaldehyde Dehydrogenase in Methanocaldococcus jannaschii and Its Involvement in Production of Lactate for F420 Biosynthesis
8	Liu	2010	Journal of Bacteriology	Methanococci Use the Diaminopimelate Aminotransferase (DapL) Pathway for Lysine Biosynthesis
9	White	2006	Biochemistry	Methylglyoxal Is an Intermediate in the Biosynthesis of 6-Deoxy-5-ketofructose-1-phosphate: A Precursor for Aromatic Amino Acid Biosynthesis in Methanocaldococcus jannaschii
10	White	2008	Biochemistry	Biochemical Origins of Lactaldehyde and Hydroxyacetone in Methanocaldococcus jannaschii
11	Graham	2002	Journal of Biological Chemistry	Identification of Coenzyme M Biosynthetic Phophosulfolactate Synthase
12	Graham	2001	European Journal of Biochemistry	Identification of coenzyme M biosynthetic 2-phosphosulfolactate phosphatase
13	Graupner	2000	Journal of Baceteriology	Identification of an Archaeal 2-Hydroxy Acid Dehydrogenase Catalyzing Reactions Invovled in Coenzyme Biosynthesis in Methanoarchaea
14	Sarmiento	2013	Archaea	Genetic Confirmation of the Role of Sulfopyruvate Decarboxylase in Coenzyme M Biosynthesis in Methanococcus maripaludis
15	Graham	2002	Natural Product Reports	Elucidation of methanogenic coenzyme biosyntheses: from spectroscopy to genomics
16	Howell	1998	Biochemistry	Alpha-Keto Chain Elongation Reactions Involved in the Biosynthesis of Coenzyme B in Methanogenic Archaea
17	Howell	2000	Journal of Baceteriology	Identification of Enzymes Homologous to Isocitrate Dehydrogenase That Are Involved in Coenzyme B and Leucine Biosynthesis in Methanoarchaea
18	Drevland	2008	Journal of Biological Chemistry	Methanogen Homoaconitase Catalyzes Both Hydrolase Reactions in Coenzyme B Synthesis
19	Kezmarksy	2005	Biochimica et Biophysica	Identification and characterization of a l-tyrosine decarboxylase in Methanocaldococcus jannaschii
20	Miller	2014	Biochemistry	Biosynthesis of the 5‑(Aminomethyl)-3-furanmethanol Moiety of Methanofuran
21	Grochowski	2007	Biochemistry	Characterization of an Fe2+-Dependent Archael-Specific GTP Cyclohydrolase, MptA, from Methanocaldococcus jannaschii
22	Mashhadi	2009	Biochemistry	An Fe2+-Dependent Cylcic Phosphodiesterase Catalyzes the Hydrolysis of 7,8-Dihydro-D-neopterin 2',3'-Cyclic Phosphate in Methanopterin Biosynthesis
23	Crecy-Lagard	2012	ACS Chemical Biology	Comparative Genomics Guided Discoery of Two Missing Archaeal Enzyme Families Involved in the Biosynthesis of the Pterin Moiety of Tetrahydromethanopterin and Tetrahydrofolate
24	Xu	1999	Nature Structural Biology	Identifying two ancient enzymes in Archaea using predicted secondary structure alignment
25	Pfaltz	1987	European Journal of Biochemistry	Biosynthesis of coenzyme F430 in methanogenic bacteria
26	Graham	2003	Archives of Microbiology	Identification of the 7,8-didemethyl-8-hydroxy-5-deazariboflavin synthase required for coenzyme F420 biosynthesis
27	Grochowski	2008	Biochemistry	Identification and Characterization of the 2-Phospho-L-lactate Guanylyltransferase Involved in Coenzyme F420 Biosynthesis
28	Graupner	2002	Biochemistry	Characterization of the 2-Phospho-L-lactate Transferase Enzyme Involved in Coenzyme F420 Biosynthesis in Methanococcus jannaschii
29	Li	2003	Biochemistry	CofE Catalyzes the Addition of Two Glutamates to F420-0 in F420 Coenzyme Biosynthesis in Methanococcus jannaschii
30	Li	2003	PNAS	Glutathione synthetase homologs encode alpha-L-glutamate ligases for methanogenic coenzyme F420 and tetrahydrosarcinapterin biosyntheses
31	Moore and Leigh	2005	Journal of Bacteriology	Markerless Mutagenesis in Methanococcus maripaludis Demonstrates Roles for Alanine Dehydrogenase, Alanine Racemase, and Alanine Permease
32	Namboori	2008	Journal of Bacteriology	Acetamido Sugar Biosynthesis in the Euryarchaea
33	Siu	2015	Journal of Bacteriology	Evidence that Biosynthesis of the Second and Third Sugars of the Archaellin Tetrasaccharide in the Archaeon Methanococcus maripaludis Occurs by the Same Pathway Used by Pseudomonas aeruginosa To Make a Di-N-Acetylated Sugar
34	Jones	2012	Journal of Bacteriology	Identification of Genes Involved in the Acetamidino Group Modification of the Flagellin N-Linked Glycan of Methanococcus maripaludis
35	Ding	2013	Journal of Bacteriology	Identification of Genes Involved in the Biosynthesis of the Third and Fourth Sugars of the Methanococcus maripaludis Archaellin N-Linked Tetrasaccharide
36	VanDyke	2009	Molecular Microbiology	Identification of genes involved in the assembly and attachment of a novel flagellin N-linnked tetrasaccharide important for motility in the archaeon Methanococcus maripaludis
37	Heim	1998	European Journal of Biochem.	Thiol: fumarate reductase (Tfr) from Methanobacterium thermoautotrophicum; Identification of the catalytic sites for fumarate reduction and thiol oxidation
38	Lin	2003	Archives of Microbiology	The anabolic pyruvate oxidoreductase from Methanococcus maripaludis
39	Caspi	2010	Nucleic Acids Research	The MetaCyc database of metabolic pathways and enzymes and the BioCyc collection of pathway/genome databases
40	Wood	2003	Journal of Bacteriology	Function and Regulation of the Formate Dehydrogenase Genes of the Methanogenic Archaeon Methanococcus maripaludis
41	Hendrickson	2008	Journal of Bacteriology	Role of Coenzyme F420-Reducing Hydrogenases and Hydrogen- and F420-Dependent Methylenetetrahydromethanopterin Dehydrogenases in Reduction of F420 and Production of Hydrogen during Methanogenesis
42	Park	2007	Journal of Bacteriology	Glyceraldehyde-3-Phosphate Ferredoxin Oxidoreductase from Methanococcus maripaludis
43	Major	2010	Journal of Bacteriology	Characterization of Energy-Conserving Hydrogenase B in Methanococcus maripaludis
44	Costa	2010	PNAS	Protein complexing in a methanogen suggests electron bifurcation and electron delivery from formate to heterodisulfide reductase
45	White	2011	Biochemistry	The Conversion of a Phenol to an Aniline Occurs in the Biochemical Formation of the 1-(4-Aminophenyl)-1-deoxy-D-ribitol Moiety in Methanopterin
46	Lie	2012	PNAS	Essential anaplerotic role for the energy-converting hydrogenase Eha in hydrogenotrophic methanogenesis
47	Costa	2013	Journal of Bacteriology	VhuD Facilitates Electron Flow from H2 or Formate to Heterodisulfide Reductase in Methanococcus maripaludis
48	Kaster	2011	PNAS	Coupling of ferredoxin and heterodisulfide reduction via electron bifurcation in hydrogenotrophic methanogenic archaea
49	Wang	2015	Journal of Bacteriology	Identification of the Final Two Genes Functioning in Methanofuran Biosynthesis in Methanocaldococcus jannaschii
50	Wang	2014	Biochemistry	Identification and Characterization of a Tyramine-Glutamate Ligase (MfnD) Involved in Methanofuran Biosynthesis
51	Kessler	1998	Journal of Bacteriology	The nif Gene Operon of the Methanogenic Archaeon Methanococcus maripaludis
52	Cohen-Kupiec	1999	Journal of Bacteriology	Function and Regulation of glnA in the Methanogenic Archaeon Methanococcus maripaludis
53	Maurpin-Furlow	1996	Journal of Bacteriology	Analysis of the CO dehydrogenase/acetyl-coenzyme A synthase operon of Methanosarcina thermophila
54	Musfeldt	2002	Journal of Bacteriology	Novel Type of ADP-Forming Acetyl Coenzyme A Synthetase in Hyperthermophilic Archaea: Heterologous Expression and Characterization of Isoenzymes from the Sulfate Reducer Archaeoglobus fulgidus and the Methanogen Methanococcus jannaschii
55	Shieh	1987	Journal of Bacteriology	Pathway of Acetate Assimilation in Autotrophic and Heterotrophic Methanococci
56	Mukhopadhyay	2002	Archives of Microbiology	A stable archaeal pyruvate carboxylase from the hyperthermophile Methanococcus jannaschii
57	Graham	2002	FEBS Letters	A divergent archaeal member of the alkaline phosphatase binuclear metalloenzyme superfamily has phosphoglycerate mutase activity
58	Sakuraba	2002	The Journal of Biological Chemistry	ADP-dependent Glucokinase/Phosphofructokinase, a Novel Bifunctional Enzyme from the Hyperthermophilic Archaeon Methanococcus jannaschii
59	Howell	1999	Journal of Bacteriology	(R)-Citramalate synthase in methanogenic archaea
60	Haydock	2004	FEMS Microbiology Letters	Continuous culture of Methanococcus maripaludis under defined nutrient conditions
61	Tanaka	1994	The Journal of Biochemistry	Aspartate Aminotransferase from a Thermophilic Formate-Utilizing Methanogen,Methanobacterium thermoformicicum Strain SF-4: Relation to Serine and Phosphoserine Aminotransferases, but Not to the Aspartate Aminotransferase Family
62	Larsen	1999	Biochemistry	Three-dimensional structure of Escherichia coli asparagine synthetase B: a short journey from substrate to product
63	Stock	2010	Molecular Microbiology	In vivo requirement of selenophosphate for selenoprotein synthesis in archaea
64	Yuan	2006	PNAS	RNA-dependent conversion of phosphoserine forms selenocysteine in eukaryotes and archaea
65	Hohn	2010	Molecular Microbiology	Genetic analysis of selenocysteine biosynthesis in the archaeon Methanococcus maripaludis
66	Kanehisa	2000	Nucleic Acids Research	KEGG: Kyoto Encyclopedia of Genes and Genomes
67	Sauer	1999	Journal of Bacteriology	Expression of the Methanobacterium thermoautotrophicum hpt gene, encoding hypoxanthine (guanine) phosphoribosyltransferase, in Escherichia coli
68	Hansen	2007	Extremophiles	The phosphofructokinase-B (MJ0406) from Methanocaldoccus jannaschii represents a nuceloside kinase with a broad substrate specificity
69	Lombard	2011	Molecular Biology and Evolution	Origins and Early Evolution of the Mevalonate Pathway of Isoprenoid Biosynthesis in the Three Domains of Life
70	Grochowski	2006	Journal of Bacteriology	Methanocaldococcus jannaschii Uses a Modified Mevalonate Pathway for Biosynthesis of Isopentenyl Diphosphate
71	Matsumi	2011	Research in Microbiology	Isoprenoid biosynthesis in Archaea--Biochemical and evolutionary implications
72	Barkley	2004	Journal of Bacteriology	Identification of an Archaeal Type II Isopentenyl Diphosphate Isomerase in Methanothermobacter thermautotrophicus
73	Fujiwara	2004	Biochemical and Biophysical Research Communications	Temperature-dependent modulation of farnesyl diphosphate/geranylgeranyl diphosphate synthase from hyperthermophilic archaea
74	Hansen	2002	European Journal of Biochemistry	Kinetic study of sn-glycerol-1-phosphate dehydrogenase from the aerobic hyperthermophilic archaeon, Aeropyrum pernix K1
75	Soderberg	2001	Biochemistry	Geranylgeranylglyceryl Phosphate Synthase. Characterization of the Recombinant Enzyme from Methanobacterium thermoautotrophicum
76	Hemmi	2004	The Journal of Biological Chemistry	(S)-2,3-Di-O-geranylgeranylglyceryl phosphate synthase from the thermoacidophilic archaeon Sulfolobus solfataricus. Molecular cloning and characterization of a membrane-intrinsic prenyltransferase involved in the biosynthesis of archaeal ether-linked membrane lipids
77	Jain	2014	Chemistry & Biology	Identification of CDP-Archaeol Synthase, a Missing Link of Ether Lipid Biosynthesis in Archaea
78	Morii	2003	Journal of Bacteriology	CDP-2,3-Di-O-Geranylgeranyl-sn-Glycerol:L-Serine O-Archaetidyltransferase (Archaetidylserine Synthase) in the Methanogenic Archaeon Methanothermobacter thermautotrophicus
79	Xu	2010	Journal of Molecular Biology	Insights into Substrate Specificity of Geranylgeranyl Reductases Revealed by the Structure of Digeranylgeranylglycerophospholipid Reductase, an Essential Enzyme in the Biosynthesis of Archaeal Membrane Lipids
80	Susanti	2012	PLoS ONE	An Intertwined History of Methanogenic Archaea and Sulfate Reduction
81	Berk	1998	FEBS Letters	F420H2:NADP oxidoreductase from Methanobacterium thermoautotrophicum: identification of the encoding gene via functional overexpression in Escherichia coli
82	Henry	2010	Nature Biotechnology	High-throughput generation, optimization and analysis of genome-scale metabolic models
83	Ding	2016	Antonie van Leeuwenhoek	Identification of a gene involved in the biosynthesis pathway of the terminal sugar of the archaellin N-linked tetrasaccharide in Methanococcus maripaludis

## Sheet: Media Formulation
McNA Chemostat Medium (9 L)					Computational Medium
Compound	Amount (g)	Amount (mL)	Final Concentration (mM)		Compound ID	Compound Name	Reaction ID
H2O	-	8289	-		cpd00001	H2O	EX_cpd00001[e0]
KCl	3.02	-	4.5		cpd00009	Phosphate	EX_cpd00009[e0]
NaHCO3	45	-	59.5		cpd00011	CO2	EX_cpd00011[e0]
NaCl	198	-	376.5		cpd00013	NH3	EX_cpd00013[e0]
NaC2H3O2∙3H2O	12.6	-	10		cpd00029	Acetate	EX_cpd00029[e0]
FeSO4 Solution	-	45	-		cpd00030	Mn2+	EX_cpd00030[e0]
Resazurin Solution	-	9	-		cpd00034	Zn2+	EX_cpd00034[e0]
Trace Minerals Solution	-	9	-		cpd00058	Cu2+	EX_cpd00058[e0]
Vitamin Solution	-	90	-		cpd00063	Ca2+	EX_cpd00063[e0]
Cysteine HCl	4.5	-	2.85		cpd00099	Cl-	EX_cpd00099[e0]
Divalent Cation Solution	-	500	-		cpd00131	Molybdenum	EX_cpd00131[e0]
NH4Cl Solution	-	18	-		cpd00149	Co2+	EX_cpd00149[e0]
K2HPO4 Solution	-	90	-		cpd00205	K+	EX_cpd00205[e0]
					cpd00239	H2S	EX_cpd00239[e0]
FeSO4 Solution (per 100 mL of 10 mM HCl)					cpd00244	Ni2+	EX_cpd00244[e0]
FeSO4∙7H2O	0.19	-	0.034		cpd00254	Mg	EX_cpd00254[e0]
					cpd00305	Thiamin	EX_cpd00305[e0]
Resazurin Solution (per L H2O)					cpd00355	Nicotinamide ribonucleotide	EX_cpd00355[e0]
Resazurin	1	-	0.00436319		cpd03396	Selenate	EX_cpd03396[e0]
					cpd10515	Fe2+	EX_cpd10515[e0]
1000X Trace Mineral Solution (per 100 mL H2O)					cpd10516	Fe3	EX_cpd10516[e0]
Na3Citrate∙2H2O	2.1	-	0.0813764		cpd11640	H2	EX_cpd11640[e0]
MnSO4∙H2O	0.5	-	0.029583		cpd15269	Octadecenoate	EX_cpd15269[e0]
CoCl2∙6H2O	0.1	-	0.00420292
ZnSO4∙7H2O	0.1	-	0.00347766
CuSO4∙5H2O	0.01	-	0.000400497
AlK(SO4)2	0.01	-	0.000387312
H3BO4	0.01	-	0.00128485
Na2MoO4∙2H2O	0.1	-	0.00232618
NiCl2∙6H2O	0.025	-	0.00105179
Na2SeO3	0.2	-	0.0115647
VCl3	0.01	-	0.000635728
Na2WO4∙2H2O	0.0033	-	0.000100045
100X Vitamin Solution (per L H2O)
Biotin	0.002	-	8.18632e-05
Folic Acid	0.002	-	4.53106e-05
Pyridoxine HCl	0.01	-	0.000486287
Thiamine HCl	0.005	-	0.000148249
Riboflavin	0.005	-	0.000132852
Nicotinic Acid	0.005	-	0.000406141
DL-Calcium Pantothenate	0.005	-	0.000104925
Vitamin B12	0.0001	-	7.37806e-07
p-Aminobenzoic Acid	0.005	-	0.000364591
Lipoic Acid	0.005	-	0.00024233
5 M NH4Cl Solution (per L H2O)
NH4Cl	267.5	-	10
80 mM K2HPO4 Solution (per L H2O)
K2HPO4	14	-	0.8
Divalent Cation Solution (per 500 mL H2O)
CaCl2∙2H2O	1.26	-	8.57143
MgCl2∙6H2O	24.75	-	121.735
MgSO4∙7H2O	31.05	-	125.963
